# Supplementary material for: {1,1′-[2,2-Dimethyl­propane-1,3-diylbis(nitrilo­methyl­idyne)]di-2-naphtholato}nickel(II)
Source: Acta Crystallogr Sect E Struct Rep Online. 2010 Mar 3;66(Pt 4):m360. doi: 10.1107/S1600536810007373 (PMC2983828; doi:10.1107/S1600536810007373)
Supplement: Supplementary file 1 [file e-66-0m360-sup1.cif]

##############################################################################
###                                                                        ###
###        Electronic paper (Acta Crystallographica Section E)             ###
###                                                                        ###
##############################################################################
#                                                                            #
# This CIF contains the data in a paper accepted for publication in Acta     #
# Crystallographica Section E. It conforms to the requirements of Notes      #
# for Authors for Section E, and has been peer reviewed under the auspices   #
# of the IUCr Commission on Journals.                                        #
#                                                                            #
# Full details of the Crystallographic Information File format               #
# are given in the paper "The Crystallographic Information File (CIF):       #
# a New Standard Archive File for Crystallography" by S. R. Hall, F. H.      #
# Allen and I. D. Brown [Acta Cryst. (1991), A47, 655-685].                  #
#                                                                            #
# The current version of the core CIF dictionary is obtainable from          #
# ftp://ftp.iucr.org/pub/cif_core.dic. The current version number is 2.4.    #
#                                                                            #
# Software is freely available for graphical display of the structure(s) in  #
# this CIF.  For information consult the CIF home page http://www.iucr.org/  #
# cif/home.html                                                              #
#                                                                            #
# This file may be used for bona fide research purposes within the           #
# scientific community so long as proper attribution is given to the journal # 
# article from which it was obtained.                                        #
#                                                                            #
##############################################################################
                                             
data_global
_audit_creation_method     'form.cif (version 2.0)'
_journal_data_validation_number     ?
_journal_date_recd_electronic     2010-02-20
_journal_date_accepted     2010-02-26
_journal_name_full     'Acta Crystallographica, Section E'
_journal_year     2010
_journal_volume     66
_journal_issue      4
_journal_page_first     m360
_journal_page_last     m360
_journal_paper_category     QM
_journal_coeditor_code     BQ2198
_publ_contact_author_name     'Dr. Ullah Khan, Islam'
_publ_contact_author_address
;
      Materials Chemistry Laboratory,
      Department of Chemistry,
      GC University,
      Lahore 54000,
      Pakistan
;
_publ_contact_author_email     'iuklodhi@yahoo.com'
_publ_contact_author_fax     '?'
_publ_contact_author_phone     '?'
_publ_section_title
;\
{1,1'-[2,2-Dimethylpropane-1,3-diylbis(nitrilomethylidyne)]di-2-naphtholato}\
nickel(II)
;
loop_
    _publ_author_name
    _publ_author_footnote
    _publ_author_address
    'Kargar, Hadi' ?
;
      Department of Chemistry,
      School of Science,
      Payame Noor University (PNU),
      Ardakan, Yazd,
      Iran
;
    'Kia, Reza'
;
     Thomson Reuters Researcher ID: A-5471-2009.
     Additional corresponding author, e-mail: zsrkk@yahoo.com.
;
;
      Department of Chemistry,
      Science and Research Campus,
      Islamic Azad University,
      Poonak, Tehran,
      Iran
;
    'Khan, Islam Ullah' ?
;
      Materials Chemistry Laboratory,
      Department of Chemistry,
      GC University,
      Lahore 54000,
      Pakistan
;
    'Zare, Karim' ?
;
      Department of Chemistry,
      Science and Research Branch,
      Islamic Azad University,
      Poonak, Tehran,
      Iran
;
data_I
_audit_creation_method     SHELXL-97
_chemical_name_systematic
;
{1,1'-[2,2-Dimethylpropane-1,3-diylbis(nitrilomethylidyne)]di-2-
naphtholato}nickel(II)
;
_chemical_name_common
;
;
_chemical_formula_moiety     'C27 H24 N2 Ni O2'
_chemical_formula_sum     'C27 H24 N2 Ni O2'
_chemical_formula_iupac     '[Ni (C27 H24 N2 O2)]'
_chemical_formula_weight     467.19
_chemical_melting_point     ?
_symmetry_cell_setting     'triclinic'
_symmetry_space_group_name_H-M     'P -1'
_symmetry_space_group_name_Hall     '-P 1'
loop_
    _symmetry_equiv_pos_as_xyz
    'x, y, z'
    '-x, -y, -z'
_cell_length_a     7.5016(2)
_cell_length_b     11.3583(3)
_cell_length_c     13.0173(3)
_cell_angle_alpha     87.846(2)
_cell_angle_beta     89.4960(10)
_cell_angle_gamma     76.1960(10)
_cell_volume     1076.35(5)
_cell_formula_units_Z     2
_cell_measurement_reflns_used     7107
_cell_measurement_theta_min     2.38
_cell_measurement_theta_max     28.17
_cell_measurement_temperature     296(2)
_exptl_crystal_description     'block'
_exptl_crystal_colour     'red'
_exptl_crystal_size_max     0.45
_exptl_crystal_size_mid     0.23
_exptl_crystal_size_min     0.12
_exptl_crystal_density_diffrn     1.442
_exptl_crystal_density_meas     ?
_exptl_crystal_density_method     'not measured'
_exptl_crystal_F_000     488
_exptl_absorpt_coefficient_mu     0.929
_exptl_absorpt_correction_type     'multi-scan'
_exptl_absorpt_process_details     '(<i>SADABS</i>; Bruker, 2005)'
_exptl_absorpt_correction_T_min     0.6799
_exptl_absorpt_correction_T_max     0.8967
_exptl_special_details
;
 ?
;
_diffrn_ambient_temperature     296(2)
_diffrn_radiation_type     MoK\a
_diffrn_radiation_wavelength     0.71073
_diffrn_radiation_source     'fine-focus sealed tube'
_diffrn_radiation_monochromator     graphite
_diffrn_measurement_device_type
;
Bruker SMART APEXII CCD area-detector diffractometer
;
_diffrn_measurement_method     '\f and \w scans'
_diffrn_detector_area_resol_mean     ?
_diffrn_reflns_number     23454
_diffrn_reflns_av_R_equivalents     0.0336
_diffrn_reflns_av_sigmaI/netI     0.0322
_diffrn_reflns_theta_min     2.47
_diffrn_reflns_theta_max     28.29
_diffrn_reflns_theta_full     28.29
_diffrn_measured_fraction_theta_max     0.996
_diffrn_measured_fraction_theta_full     0.996
_diffrn_reflns_limit_h_min     -9
_diffrn_reflns_limit_h_max     10
_diffrn_reflns_limit_k_min     -15
_diffrn_reflns_limit_k_max     15
_diffrn_reflns_limit_l_min     -17
_diffrn_reflns_limit_l_max     17
_diffrn_standards_number     0
_diffrn_standards_interval_count     .
_diffrn_standards_interval_time     .
_diffrn_standards_decay_%     ?
_refine_special_details
;
 Refinement of F^2^ against ALL reflections.  The weighted R-factor wR and
 goodness of fit S are based on F^2^, conventional R-factors R are based
 on F, with F set to zero for negative F^2^. The threshold expression of
 F^2^ > 2sigma(F^2^) is used only for calculating R-factors(gt) etc. and is
 not relevant to the choice of reflections for refinement.  R-factors based
 on F^2^ are statistically about twice as large as those based on F, and R-
 factors based on ALL data will be even larger.
;
_reflns_number_total     5293
_reflns_number_gt     3802
_reflns_threshold_expression     I>2\s(I)
_refine_ls_structure_factor_coef     Fsqd
_refine_ls_matrix_type     full
_refine_ls_R_factor_all     0.0550
_refine_ls_R_factor_gt     0.0325
_refine_ls_wR_factor_gt     0.0754
_refine_ls_wR_factor_ref     0.0848
_refine_ls_goodness_of_fit_ref     1.017
_refine_ls_restrained_S_all     1.017
_refine_ls_number_reflns     5293
_refine_ls_number_parameters     289
_refine_ls_number_restraints     0
_refine_ls_hydrogen_treatment     constr
_refine_ls_weighting_scheme     calc
_refine_ls_weighting_details
         'calc w=1/[\s^2^(Fo^2^)+(0.0358P)^2^+0.2515P] where P=(Fo^2^+2Fc^2^)/3'
_atom_sites_solution_hydrogens     geom
_atom_sites_solution_primary     direct
_atom_sites_solution_secondary     difmap
_refine_ls_shift/su_max     0.002
_refine_ls_shift/su_mean     0.000
_refine_diff_density_max     0.229
_refine_diff_density_min     -0.282
_refine_ls_extinction_method     none
_refine_ls_extinction_coef     ?
loop_
    _atom_type_symbol
    _atom_type_description
    _atom_type_scat_dispersion_real
    _atom_type_scat_dispersion_imag
    _atom_type_scat_source
    'C' 'C' 0.0033 0.0016
                         'International Tables Vol C Tables 4.2.6.8 and 6.1.1.4'
    'H' 'H' 0.0000 0.0000
                         'International Tables Vol C Tables 4.2.6.8 and 6.1.1.4'
    'N' 'N' 0.0061 0.0033
                         'International Tables Vol C Tables 4.2.6.8 and 6.1.1.4'
    'O' 'O' 0.0106 0.0060
                         'International Tables Vol C Tables 4.2.6.8 and 6.1.1.4'
    'Ni' 'Ni' 0.3393 1.1124
                         'International Tables Vol C Tables 4.2.6.8 and 6.1.1.4'
_computing_data_collection     'APEX2 (Bruker, 2005)'
_computing_cell_refinement     'SAINT (Bruker, 2005)'
_computing_data_reduction     'SAINT (Bruker, 2005)'
_computing_structure_solution     'SHELXTL (Sheldrick, 2008)'
_computing_structure_refinement     'SHELXTL (Sheldrick, 2008)'
_computing_molecular_graphics     'SHELXTL (Sheldrick, 2008)'
_computing_publication_material
;
SHELXTL (Sheldrick, 2008) and PLATON (Spek, 2009)
;
loop_
    _atom_site_type_symbol
    _atom_site_label
    _atom_site_fract_x
    _atom_site_fract_y
    _atom_site_fract_z
    _atom_site_U_iso_or_equiv
    _atom_site_adp_type
    _atom_site_calc_flag
    _atom_site_refinement_flags
    _atom_site_occupancy
    _atom_site_disorder_assembly
    _atom_site_disorder_group
    Ni Ni1 0.25048(3) 1.00150(2) -0.002820(16) 0.03427(8) Uani d . 1 . .
    O O1 0.22183(18) 1.16579(11) 0.01506(9) 0.0429(3) Uani d . 1 . .
    O O2 0.20302(18) 1.04717(11) -0.13928(9) 0.0417(3) Uani d . 1 . .
    N N1 0.30698(19) 0.96456(13) 0.13543(11) 0.0351(3) Uani d . 1 . .
    N N2 0.26661(19) 0.83899(13) -0.02841(10) 0.0337(3) Uani d . 1 . .
    C C1 0.1646(2) 1.22188(16) 0.09929(14) 0.0376(4) Uani d . 1 . .
    C C2 0.1041(3) 1.35083(18) 0.09098(15) 0.0473(5) Uani d . 1 . .
    H H2A 0.1129 1.3909 0.0282 0.057 Uiso calc R 1 . .
    C C3 0.0340(3) 1.41573(19) 0.17329(17) 0.0528(5) Uani d . 1 . .
    H H3A -0.0049 1.4997 0.1655 0.063 Uiso calc R 1 . .
    C C4 0.0180(3) 1.35973(19) 0.27082(15) 0.0468(5) Uani d . 1 . .
    C C5 -0.0599(3) 1.4277(2) 0.35586(19) 0.0611(6) Uani d . 1 . .
    H H5A -0.1016 1.5114 0.3481 0.073 Uiso calc R 1 . .
    C C6 -0.0747(3) 1.3721(3) 0.44875(19) 0.0672(7) Uani d . 1 . .
    H H6A -0.1248 1.4179 0.5043 0.081 Uiso calc R 1 . .
    C C7 -0.0150(3) 1.2469(3) 0.46062(16) 0.0607(6) Uani d . 1 . .
    H H7A -0.0265 1.2091 0.5241 0.073 Uiso calc R 1 . .
    C C8 0.0610(3) 1.1785(2) 0.37951(15) 0.0503(5) Uani d . 1 . .
    H H8A 0.0988 1.0947 0.3887 0.060 Uiso calc R 1 . .
    C C9 0.0826(2) 1.23247(18) 0.28295(14) 0.0410(4) Uani d . 1 . .
    C C10 0.1613(2) 1.16358(17) 0.19568(13) 0.0365(4) Uani d . 1 . .
    C C11 0.2568(2) 1.03958(17) 0.20838(13) 0.0373(4) Uani d . 1 . .
    H H11A 0.2857 1.0099 0.2752 0.045 Uiso calc R 1 . .
    C C12 0.4315(2) 0.84660(16) 0.15985(14) 0.0395(4) Uani d . 1 . .
    H H12A 0.4724 0.8452 0.2305 0.047 Uiso calc R 1 . .
    H H12B 0.5387 0.8369 0.1159 0.047 Uiso calc R 1 . .
    C C13 0.3433(3) 0.73967(16) 0.14614(14) 0.0402(4) Uani d . 1 . .
    C C14 0.2095(3) 0.76569(17) 0.05547(13) 0.0405(4) Uani d . 1 . .
    H H14A 0.1980 0.6893 0.0288 0.049 Uiso calc R 1 . .
    H H14B 0.0896 0.8079 0.0798 0.049 Uiso calc R 1 . .
    C C15 0.3060(2) 0.79094(16) -0.11691(13) 0.0357(4) Uani d . 1 . .
    H H15A 0.3179 0.7077 -0.1198 0.043 Uiso calc R 1 . .
    C C16 0.3326(2) 0.85414(16) -0.21032(13) 0.0334(4) Uani d . 1 . .
    C C17 0.4069(2) 0.78886(16) -0.30034(13) 0.0349(4) Uani d . 1 . .
    C C18 0.4910(3) 0.66487(18) -0.29783(15) 0.0467(5) Uani d . 1 . .
    H H18A 0.5003 0.6210 -0.2355 0.056 Uiso calc R 1 . .
    C C19 0.5602(3) 0.6063(2) -0.38503(17) 0.0543(5) Uani d . 1 . .
    H H19A 0.6147 0.5236 -0.3810 0.065 Uiso calc R 1 . .
    C C20 0.5499(3) 0.6689(2) -0.47890(16) 0.0553(6) Uani d . 1 . .
    H H20A 0.5966 0.6284 -0.5377 0.066 Uiso calc R 1 . .
    C C21 0.4713(3) 0.7895(2) -0.48451(15) 0.0490(5) Uani d . 1 . .
    H H21A 0.4645 0.8314 -0.5477 0.059 Uiso calc R 1 . .
    C C22 0.3996(2) 0.85265(17) -0.39621(13) 0.0385(4) Uani d . 1 . .
    C C23 0.3185(3) 0.97905(18) -0.40085(14) 0.0437(4) Uani d . 1 . .
    H H23A 0.3093 1.0209 -0.4641 0.052 Uiso calc R 1 . .
    C C24 0.2541(3) 1.04042(17) -0.31591(13) 0.0418(4) Uani d . 1 . .
    H H24A 0.2027 1.1234 -0.3219 0.050 Uiso calc R 1 . .
    C C25 0.2638(2) 0.98001(16) -0.21745(13) 0.0345(4) Uani d . 1 . .
    C C26 0.2337(3) 0.7194(2) 0.24235(16) 0.0643(6) Uani d . 1 . .
    H H26A 0.1385 0.7910 0.2535 0.096 Uiso calc R 1 . .
    H H26B 0.3141 0.7027 0.3008 0.096 Uiso calc R 1 . .
    H H26C 0.1798 0.6519 0.2330 0.096 Uiso calc R 1 . .
    C C27 0.4978(3) 0.6277(2) 0.1266(2) 0.0680(7) Uani d . 1 . .
    H H27A 0.5647 0.6425 0.0662 0.102 Uiso calc R 1 . .
    H H27B 0.4465 0.5592 0.1168 0.102 Uiso calc R 1 . .
    H H27C 0.5793 0.6113 0.1846 0.102 Uiso calc R 1 . .
loop_
    _atom_site_aniso_label
    _atom_site_aniso_U_11
    _atom_site_aniso_U_22
    _atom_site_aniso_U_33
    _atom_site_aniso_U_12
    _atom_site_aniso_U_13
    _atom_site_aniso_U_23
    Ni1 0.04204(14) 0.03339(13) 0.02735(13) -0.00840(9) 0.00091(9) -0.00494(9)
    O1 0.0599(8) 0.0363(7) 0.0329(7) -0.0114(6) 0.0073(6) -0.0074(5)
    O2 0.0568(8) 0.0342(7) 0.0299(6) -0.0021(6) 0.0002(6) -0.0039(5)
    N1 0.0380(8) 0.0368(8) 0.0313(8) -0.0099(7) 0.0004(6) -0.0037(6)
    N2 0.0391(8) 0.0354(8) 0.0276(7) -0.0105(6) -0.0005(6) -0.0014(6)
    C1 0.0387(9) 0.0386(10) 0.0374(10) -0.0116(8) 0.0002(7) -0.0094(8)
    C2 0.0562(12) 0.0402(11) 0.0469(11) -0.0134(9) 0.0001(9) -0.0071(9)
    C3 0.0546(12) 0.0410(11) 0.0629(14) -0.0090(10) -0.0027(10) -0.0165(10)
    C4 0.0404(10) 0.0527(12) 0.0483(12) -0.0096(9) 0.0003(8) -0.0236(10)
    C5 0.0497(12) 0.0629(15) 0.0685(16) -0.0042(11) 0.0026(11) -0.0362(13)
    C6 0.0504(13) 0.096(2) 0.0538(15) -0.0083(13) 0.0074(10) -0.0419(14)
    C7 0.0506(12) 0.091(2) 0.0405(12) -0.0154(13) 0.0052(9) -0.0209(12)
    C8 0.0456(11) 0.0685(14) 0.0376(11) -0.0138(10) 0.0017(8) -0.0140(10)
    C9 0.0319(9) 0.0539(12) 0.0391(10) -0.0115(8) -0.0010(7) -0.0177(9)
    C10 0.0355(9) 0.0435(10) 0.0329(9) -0.0125(8) 0.0004(7) -0.0113(8)
    C11 0.0387(9) 0.0454(11) 0.0294(9) -0.0125(8) -0.0002(7) -0.0048(8)
    C12 0.0404(10) 0.0402(10) 0.0363(10) -0.0063(8) -0.0045(8) -0.0014(8)
    C13 0.0485(11) 0.0368(10) 0.0352(10) -0.0102(9) -0.0012(8) 0.0023(8)
    C14 0.0496(11) 0.0424(10) 0.0336(10) -0.0193(9) 0.0020(8) -0.0008(8)
    C15 0.0395(9) 0.0326(9) 0.0360(10) -0.0098(8) -0.0021(7) -0.0038(8)
    C16 0.0348(9) 0.0371(10) 0.0294(9) -0.0100(8) -0.0010(7) -0.0043(7)
    C17 0.0334(9) 0.0414(10) 0.0317(9) -0.0118(8) -0.0014(7) -0.0060(8)
    C18 0.0531(12) 0.0439(11) 0.0412(11) -0.0070(9) 0.0023(9) -0.0063(9)
    C19 0.0575(13) 0.0458(12) 0.0558(14) -0.0030(10) 0.0071(10) -0.0158(10)
    C20 0.0583(13) 0.0654(15) 0.0435(12) -0.0148(11) 0.0142(10) -0.0235(11)
    C21 0.0558(12) 0.0631(14) 0.0321(10) -0.0212(11) 0.0073(9) -0.0093(9)
    C22 0.0397(10) 0.0471(11) 0.0313(9) -0.0148(8) 0.0004(7) -0.0075(8)
    C23 0.0534(11) 0.0492(12) 0.0297(9) -0.0150(9) -0.0035(8) 0.0023(8)
    C24 0.0522(11) 0.0379(10) 0.0343(10) -0.0087(9) -0.0045(8) -0.0003(8)
    C25 0.0372(9) 0.0373(10) 0.0297(9) -0.0093(8) -0.0022(7) -0.0054(7)
    C26 0.0814(16) 0.0800(17) 0.0403(12) -0.0387(14) 0.0001(11) 0.0106(11)
    C27 0.0766(16) 0.0431(13) 0.0787(17) -0.0029(12) -0.0123(13) -0.0017(11)
_geom_special_details
;
 All esds (except the esd in the dihedral angle between two l.s. planes)
 are estimated using the full covariance matrix.  The cell esds are taken
 into account individually in the estimation of esds in distances, angles
 and torsion angles; correlations between esds in cell parameters are only
 used when they are defined by crystal symmetry.  An approximate (isotropic)
 treatment of cell esds is used for estimating esds involving l.s. planes.
;
loop_
    _geom_bond_atom_site_label_1
    _geom_bond_atom_site_label_2
    _geom_bond_site_symmetry_2
    _geom_bond_distance
    _geom_bond_publ_flag
    Ni1 O2 . 1.8453(12) y
    Ni1 O1 . 1.8501(12) y
    Ni1 N1 . 1.8617(14) y
    Ni1 N2 . 1.8632(14) y
    O1 C1 . 1.306(2) ?
    O2 C25 . 1.308(2) ?
    N1 C11 . 1.293(2) ?
    N1 C12 . 1.464(2) ?
    N2 C15 . 1.295(2) ?
    N2 C14 . 1.470(2) ?
    C1 C10 . 1.399(3) ?
    C1 C2 . 1.426(3) ?
    C2 C3 . 1.354(3) ?
    C2 H2A . 0.9300 ?
    C3 C4 . 1.416(3) ?
    C3 H3A . 0.9300 ?
    C4 C9 . 1.414(3) ?
    C4 C5 . 1.414(3) ?
    C5 C6 . 1.359(3) ?
    C5 H5A . 0.9300 ?
    C6 C7 . 1.388(3) ?
    C6 H6A . 0.9300 ?
    C7 C8 . 1.372(3) ?
    C7 H7A . 0.9300 ?
    C8 C9 . 1.403(3) ?
    C8 H8A . 0.9300 ?
    C9 C10 . 1.444(2) ?
    C10 C11 . 1.424(3) ?
    C11 H11A . 0.9300 ?
    C12 C13 . 1.532(2) ?
    C12 H12A . 0.9700 ?
    C12 H12B . 0.9700 ?
    C13 C27 . 1.530(3) ?
    C13 C14 . 1.530(2) ?
    C13 C26 . 1.532(3) ?
    C14 H14A . 0.9700 ?
    C14 H14B . 0.9700 ?
    C15 C16 . 1.426(2) ?
    C15 H15A . 0.9300 ?
    C16 C25 . 1.399(2) ?
    C16 C17 . 1.446(2) ?
    C17 C18 . 1.398(3) ?
    C17 C22 . 1.414(2) ?
    C18 C19 . 1.372(3) ?
    C18 H18A . 0.9300 ?
    C19 C20 . 1.384(3) ?
    C19 H19A . 0.9300 ?
    C20 C21 . 1.356(3) ?
    C20 H20A . 0.9300 ?
    C21 C22 . 1.411(2) ?
    C21 H21A . 0.9300 ?
    C22 C23 . 1.419(3) ?
    C23 C24 . 1.353(2) ?
    C23 H23A . 0.9300 ?
    C24 C25 . 1.425(2) ?
    C24 H24A . 0.9300 ?
    C26 H26A . 0.9600 ?
    C26 H26B . 0.9600 ?
    C26 H26C . 0.9600 ?
    C27 H27A . 0.9600 ?
    C27 H27B . 0.9600 ?
    C27 H27C . 0.9600 ?
loop_
    _geom_angle_atom_site_label_1
    _geom_angle_atom_site_label_2
    _geom_angle_atom_site_label_3
    _geom_angle_site_symmetry_1
    _geom_angle_site_symmetry_3
    _geom_angle
    _geom_angle_publ_flag
    O2 Ni1 O1 . . 84.48(5) y
    O2 Ni1 N1 . . 175.84(6) ?
    O1 Ni1 N1 . . 92.08(6) y
    O2 Ni1 N2 . . 92.02(6) y
    O1 Ni1 N2 . . 175.83(6) ?
    N1 Ni1 N2 . . 91.51(6) y
    C1 O1 Ni1 . . 125.17(12) ?
    C25 O2 Ni1 . . 125.40(11) ?
    C11 N1 C12 . . 118.80(15) ?
    C11 N1 Ni1 . . 124.30(13) ?
    C12 N1 Ni1 . . 116.62(11) ?
    C15 N2 C14 . . 118.61(15) ?
    C15 N2 Ni1 . . 124.48(12) ?
    C14 N2 Ni1 . . 116.51(11) ?
    O1 C1 C10 . . 124.15(17) ?
    O1 C1 C2 . . 116.95(17) ?
    C10 C1 C2 . . 118.90(17) ?
    C3 C2 C1 . . 120.88(19) ?
    C3 C2 H2A . . 119.6 ?
    C1 C2 H2A . . 119.6 ?
    C2 C3 C4 . . 122.0(2) ?
    C2 C3 H3A . . 119.0 ?
    C4 C3 H3A . . 119.0 ?
    C9 C4 C5 . . 119.5(2) ?
    C9 C4 C3 . . 118.73(17) ?
    C5 C4 C3 . . 121.8(2) ?
    C6 C5 C4 . . 120.9(2) ?
    C6 C5 H5A . . 119.6 ?
    C4 C5 H5A . . 119.6 ?
    C5 C6 C7 . . 119.9(2) ?
    C5 C6 H6A . . 120.0 ?
    C7 C6 H6A . . 120.0 ?
    C8 C7 C6 . . 120.6(2) ?
    C8 C7 H7A . . 119.7 ?
    C6 C7 H7A . . 119.7 ?
    C7 C8 C9 . . 121.3(2) ?
    C7 C8 H8A . . 119.3 ?
    C9 C8 H8A . . 119.3 ?
    C8 C9 C4 . . 117.77(18) ?
    C8 C9 C10 . . 122.98(19) ?
    C4 C9 C10 . . 119.22(18) ?
    C1 C10 C11 . . 118.64(16) ?
    C1 C10 C9 . . 120.05(18) ?
    C11 C10 C9 . . 120.84(17) ?
    N1 C11 C10 . . 125.94(17) ?
    N1 C11 H11A . . 117.0 ?
    C10 C11 H11A . . 117.0 ?
    N1 C12 C13 . . 113.23(14) ?
    N1 C12 H12A . . 108.9 ?
    C13 C12 H12A . . 108.9 ?
    N1 C12 H12B . . 108.9 ?
    C13 C12 H12B . . 108.9 ?
    H12A C12 H12B . . 107.7 ?
    C27 C13 C14 . . 110.24(16) ?
    C27 C13 C12 . . 107.57(17) ?
    C14 C13 C12 . . 110.48(14) ?
    C27 C13 C26 . . 110.90(18) ?
    C14 C13 C26 . . 107.42(16) ?
    C12 C13 C26 . . 110.25(16) ?
    N2 C14 C13 . . 113.35(14) ?
    N2 C14 H14A . . 108.9 ?
    C13 C14 H14A . . 108.9 ?
    N2 C14 H14B . . 108.9 ?
    C13 C14 H14B . . 108.9 ?
    H14A C14 H14B . . 107.7 ?
    N2 C15 C16 . . 125.85(16) ?
    N2 C15 H15A . . 117.1 ?
    C16 C15 H15A . . 117.1 ?
    C25 C16 C15 . . 118.56(15) ?
    C25 C16 C17 . . 120.04(16) ?
    C15 C16 C17 . . 120.90(16) ?
    C18 C17 C22 . . 117.34(16) ?
    C18 C17 C16 . . 123.42(16) ?
    C22 C17 C16 . . 119.22(16) ?
    C19 C18 C17 . . 121.63(19) ?
    C19 C18 H18A . . 119.2 ?
    C17 C18 H18A . . 119.2 ?
    C18 C19 C20 . . 120.7(2) ?
    C18 C19 H19A . . 119.6 ?
    C20 C19 H19A . . 119.6 ?
    C21 C20 C19 . . 119.53(19) ?
    C21 C20 H20A . . 120.2 ?
    C19 C20 H20A . . 120.2 ?
    C20 C21 C22 . . 121.19(19) ?
    C20 C21 H21A . . 119.4 ?
    C22 C21 H21A . . 119.4 ?
    C21 C22 C17 . . 119.57(18) ?
    C21 C22 C23 . . 121.76(18) ?
    C17 C22 C23 . . 118.68(16) ?
    C24 C23 C22 . . 121.89(17) ?
    C24 C23 H23A . . 119.1 ?
    C22 C23 H23A . . 119.1 ?
    C23 C24 C25 . . 121.08(18) ?
    C23 C24 H24A . . 119.5 ?
    C25 C24 H24A . . 119.5 ?
    O2 C25 C16 . . 124.25(16) ?
    O2 C25 C24 . . 116.85(16) ?
    C16 C25 C24 . . 118.88(16) ?
    C13 C26 H26A . . 109.5 ?
    C13 C26 H26B . . 109.5 ?
    H26A C26 H26B . . 109.5 ?
    C13 C26 H26C . . 109.5 ?
    H26A C26 H26C . . 109.5 ?
    H26B C26 H26C . . 109.5 ?
    C13 C27 H27A . . 109.5 ?
    C13 C27 H27B . . 109.5 ?
    H27A C27 H27B . . 109.5 ?
    C13 C27 H27C . . 109.5 ?
    H27A C27 H27C . . 109.5 ?
    H27B C27 H27C . . 109.5 ?
loop_
    _geom_torsion_atom_site_label_1
    _geom_torsion_atom_site_label_2
    _geom_torsion_atom_site_label_3
    _geom_torsion_atom_site_label_4
    _geom_torsion_site_symmetry_1
    _geom_torsion_site_symmetry_2
    _geom_torsion_site_symmetry_3
    _geom_torsion_site_symmetry_4
    _geom_torsion
    _geom_torsion_publ_flag
    O2 Ni1 O1 C1 . . . . 151.46(15) ?
    N1 Ni1 O1 C1 . . . . -30.88(15) ?
    O1 Ni1 O2 C25 . . . . 151.58(14) ?
    N2 Ni1 O2 C25 . . . . -30.68(14) ?
    O1 Ni1 N1 C11 . . . . 24.19(15) ?
    N2 Ni1 N1 C11 . . . . -153.69(15) ?
    O1 Ni1 N1 C12 . . . . -149.53(12) ?
    N2 Ni1 N1 C12 . . . . 32.58(12) ?
    O2 Ni1 N2 C15 . . . . 23.74(14) ?
    N1 Ni1 N2 C15 . . . . -154.06(14) ?
    O2 Ni1 N2 C14 . . . . -148.93(12) ?
    N1 Ni1 N2 C14 . . . . 33.28(12) ?
    Ni1 O1 C1 C10 . . . . 17.2(2) ?
    Ni1 O1 C1 C2 . . . . -163.52(13) ?
    O1 C1 C2 C3 . . . . 176.67(17) ?
    C10 C1 C2 C3 . . . . -4.0(3) ?
    C1 C2 C3 C4 . . . . 0.3(3) ?
    C2 C3 C4 C9 . . . . 2.0(3) ?
    C2 C3 C4 C5 . . . . -178.28(19) ?
    C9 C4 C5 C6 . . . . -0.5(3) ?
    C3 C4 C5 C6 . . . . 179.7(2) ?
    C4 C5 C6 C7 . . . . -0.8(3) ?
    C5 C6 C7 C8 . . . . 0.7(3) ?
    C6 C7 C8 C9 . . . . 0.8(3) ?
    C7 C8 C9 C4 . . . . -2.0(3) ?
    C7 C8 C9 C10 . . . . -179.83(18) ?
    C5 C4 C9 C8 . . . . 1.9(3) ?
    C3 C4 C9 C8 . . . . -178.36(18) ?
    C5 C4 C9 C10 . . . . 179.77(17) ?
    C3 C4 C9 C10 . . . . -0.5(3) ?
    O1 C1 C10 C11 . . . . 12.5(3) ?
    C2 C1 C10 C11 . . . . -166.77(16) ?
    O1 C1 C10 C9 . . . . -175.30(16) ?
    C2 C1 C10 C9 . . . . 5.5(2) ?
    C8 C9 C10 C1 . . . . 174.51(17) ?
    C4 C9 C10 C1 . . . . -3.3(2) ?
    C8 C9 C10 C11 . . . . -13.4(3) ?
    C4 C9 C10 C11 . . . . 168.79(16) ?
    C12 N1 C11 C10 . . . . 169.46(16) ?
    Ni1 N1 C11 C10 . . . . -4.1(2) ?
    C1 C10 C11 N1 . . . . -19.5(3) ?
    C9 C10 C11 N1 . . . . 168.37(17) ?
    C11 N1 C12 C13 . . . . 114.41(18) ?
    Ni1 N1 C12 C13 . . . . -71.51(17) ?
    N1 C12 C13 C27 . . . . 155.32(16) ?
    N1 C12 C13 C14 . . . . 35.0(2) ?
    N1 C12 C13 C26 . . . . -83.63(19) ?
    C15 N2 C14 C13 . . . . 115.85(17) ?
    Ni1 N2 C14 C13 . . . . -71.04(18) ?
    C27 C13 C14 N2 . . . . -85.4(2) ?
    C12 C13 C14 N2 . . . . 33.4(2) ?
    C26 C13 C14 N2 . . . . 153.68(16) ?
    C14 N2 C15 C16 . . . . 168.55(16) ?
    Ni1 N2 C15 C16 . . . . -4.0(2) ?
    N2 C15 C16 C25 . . . . -18.9(3) ?
    N2 C15 C16 C17 . . . . 169.17(16) ?
    C25 C16 C17 C18 . . . . 174.81(17) ?
    C15 C16 C17 C18 . . . . -13.4(3) ?
    C25 C16 C17 C22 . . . . -3.5(2) ?
    C15 C16 C17 C22 . . . . 168.25(16) ?
    C22 C17 C18 C19 . . . . -1.5(3) ?
    C16 C17 C18 C19 . . . . -179.85(18) ?
    C17 C18 C19 C20 . . . . 0.4(3) ?
    C18 C19 C20 C21 . . . . 0.3(3) ?
    C19 C20 C21 C22 . . . . 0.0(3) ?
    C20 C21 C22 C17 . . . . -1.1(3) ?
    C20 C21 C22 C23 . . . . 179.44(19) ?
    C18 C17 C22 C21 . . . . 1.8(2) ?
    C16 C17 C22 C21 . . . . -179.80(16) ?
    C18 C17 C22 C23 . . . . -178.73(17) ?
    C16 C17 C22 C23 . . . . -0.3(2) ?
    C21 C22 C23 C24 . . . . -178.18(18) ?
    C17 C22 C23 C24 . . . . 2.3(3) ?
    C22 C23 C24 C25 . . . . -0.5(3) ?
    Ni1 O2 C25 C16 . . . . 17.6(2) ?
    Ni1 O2 C25 C24 . . . . -163.95(12) ?
    C15 C16 C25 O2 . . . . 11.7(3) ?
    C17 C16 C25 O2 . . . . -176.29(15) ?
    C15 C16 C25 C24 . . . . -166.67(16) ?
    C17 C16 C25 C24 . . . . 5.3(2) ?
    C23 C24 C25 O2 . . . . 178.13(17) ?
    C23 C24 C25 C16 . . . . -3.3(3) ?
loop_
    _geom_hbond_atom_site_label_D
    _geom_hbond_atom_site_label_H
    _geom_hbond_atom_site_label_A
    _geom_hbond_site_symmetry_A
    _geom_hbond_distance_DH
    _geom_hbond_distance_HA
    _geom_hbond_distance_DA
    _geom_hbond_angle_DHA
    _geom_hbond_publ_flag
    C12 H12B O1 2_675 0.9700 2.4600 3.422(2) 171.00 y
    C14 H14B O2 2_575 0.9700 2.5400 3.502(2) 170.00 y
