# Supplementary material for: {1,1′-[2,2-Dimethyl­propane-1,3-diylbis(nitrilo­methyl­idyne)]di-2-naphtholato}nickel(II)
Source: Acta Crystallogr Sect E Struct Rep Online. 2010 Mar 3;66(Pt 4):m360. doi: 10.1107/S1600536810007373 (PMC2983828; doi:10.1107/S1600536810007373)
Supplement: Supplementary file 2 [file e-66-0m360-Isup2.hkl]

# 
# h,k,l, Fc-squared, Fo-squared, sigma(Fo-squared) and status flag 
# 
data_I
_shelx_title ' a     P-1' 
_shelx_refln_list_code          4 
_shelx_F_calc_maximum      210.41 
_exptl_crystal_F_000       488.00 
_reflns_d_resolution_high  0.7497 
 
loop_ 
 _symmetry_equiv_pos_as_xyz 
 'x, y, z' 
 '-x, -y, -z' 
 
_cell_length_a     7.5016 
_cell_length_b    11.3583 
_cell_length_c    13.0173 
_cell_angle_alpha  87.846 
_cell_angle_beta   89.496 
_cell_angle_gamma  76.196 
 
_shelx_F_squared_multiplier     1.000 
 
loop_ 
 _refln_index_h 
 _refln_index_k 
 _refln_index_l 
 _refln_F_squared_calc 
 _refln_F_squared_meas 
 _refln_F_squared_sigma 
 _refln_observed_status 
   1   0   0       85.06       73.61      2.86 o 
   2   0   0     2810.18     2891.35     25.85 o 
   3   0   0        4.11        6.27      0.69 o 
   4   0   0     3528.63     3515.49     34.57 o 
   5   0   0       17.69       19.01      1.35 o 
   6   0   0      511.83      493.73      8.86 o 
   7   0   0        0.03       -2.40      3.22 o 
   8   0   0       20.25       17.42      3.43 o 
   9   0   0        1.45       -2.66      3.59 o 
  -9   1   0        0.29        3.00      4.09 o 
  -8   1   0       67.32       68.23      5.19 o 
  -7   1   0       19.07       16.35      3.14 o 
  -6   1   0      321.85      327.46     10.38 o 
  -5   1   0        0.10       -1.06      1.06 o 
  -4   1   0      826.45      762.76      9.33 o 
  -3   1   0      254.23      276.79      5.23 o 
  -2   1   0     6060.19     6046.21     57.92 o 
  -1   1   0     2723.67     2717.82     32.56 o 
   2   1   0    44273.63    39785.91    707.63 o 
   3   1   0        4.60        4.64      0.75 o 
   4   1   0     2495.61     2460.57     28.35 o 
   5   1   0        0.10       -1.36      1.36 o 
   6   1   0      556.29      553.46     11.89 o 
   7   1   0       17.19       16.64      2.26 o 
   8   1   0       70.44       62.18      4.21 o 
   9   1   0        7.50        2.83      3.81 o 
  -9   2   0        0.01        4.33      4.42 o 
  -8   2   0       41.60       46.46      4.82 o 
  -7   2   0        1.15       -1.91      2.79 o 
  -6   2   0      104.74      101.43      6.29 o 
  -5   2   0       65.02       68.08      3.09 o 
  -4   2   0     1136.29     1128.84     15.57 o 
  -3   2   0       69.02       77.59      3.15 o 
  -2   2   0      210.43      183.37      3.42 o 
  -1   2   0        1.70       -1.16      1.16 o 
   0   2   0       63.58       54.75      1.28 o 
   1   2   0       50.31       40.27      1.27 o 
   2   2   0    20383.55    20170.83    233.46 o 
   3   2   0     2164.19     2273.53     34.63 o 
   4   2   0     1762.03     1779.41     25.23 o 
   5   2   0       24.72       26.20      1.57 o 
   6   2   0     1106.35     1021.23     17.65 o 
   7   2   0       21.73       18.85      1.91 o 
   8   2   0      218.36      219.09      7.45 o 
   9   2   0        2.88        1.38      3.45 o 
  -9   3   0       15.40       13.99      5.18 o 
  -8   3   0      114.41      116.99      7.05 o 
  -7   3   0        0.38       -1.26      2.95 o 
  -6   3   0       72.51       70.32      4.12 o 
  -5   3   0       18.29       16.90      1.89 o 
  -4   3   0      733.11      766.00     12.96 o 
  -3   3   0       88.66       81.20      2.79 o 
  -2   3   0     2305.64     2332.39     32.06 o 
  -1   3   0      586.51      603.79      7.52 o 
   0   3   0     2671.59     2658.28     24.90 o 
   1   3   0     1589.60     1589.07     15.12 o 
   2   3   0     1032.48     1028.91     14.46 o 
   3   3   0      347.64      375.42      5.78 o 
   4   3   0     4204.97     4359.42     65.18 o 
   5   3   0      556.70      584.66     11.69 o 
   6   3   0      458.00      434.07     10.69 o 
   7   3   0        0.62        0.00      6.32 o 
   8   3   0      208.40      208.23     18.97 o 
   9   3   0        1.75        1.23      7.17 o 
  -8   4   0       41.54       46.23      9.67 o 
  -7   4   0       16.41       12.11      5.08 o 
  -6   4   0      162.39      162.48      9.25 o 
  -5   4   0       43.64       43.54      3.67 o 
  -4   4   0      380.86      371.42      7.04 o 
  -3   4   0      187.13      219.51      4.72 o 
  -2   4   0     7232.54     7561.11    117.01 o 
  -1   4   0      427.65      448.69      6.31 o 
   0   4   0     1494.48     1371.40     13.65 o 
   1   4   0        2.23        1.23      0.82 o 
   2   4   0     5130.45     5107.45     61.27 o 
   3   4   0      158.54      156.95      8.38 o 
   4   4   0     1754.69     1734.08     22.30 o 
   5   4   0      167.32      179.33      5.69 o 
   6   4   0      140.74      143.17      5.97 o 
   7   4   0       33.20       34.40      6.66 o 
   8   4   0       83.38      108.33     14.33 o 
   9   4   0        0.02        1.26      8.43 o 
  10   4   0       21.31       23.18     10.54 o 
  -8   5   0       10.71       11.30      5.49 o 
  -7   5   0        7.42       13.08      4.08 o 
  -6   5   0      208.53      210.20     14.85 o 
  -5   5   0        0.59       -2.47      2.47 o 
  -4   5   0      443.25      447.48      8.65 o 
  -3   5   0        2.05        0.77      1.94 o 
  -2   5   0     1049.03     1034.33     14.78 o 
  -1   5   0        9.47       12.64      2.00 o 
   0   5   0    10717.35    11237.50    122.47 o 
   1   5   0       46.76       49.29      1.92 o 
   2   5   0      933.68      904.02     13.61 o 
   3   5   0       68.54       72.30      2.67 o 
   4   5   0     1642.62     1595.19     32.42 o 
   5   5   0       84.08       76.00      2.81 o 
   6   5   0      380.67      384.36     11.04 o 
   7   5   0      128.45      120.22     10.42 o 
   8   5   0       15.46       11.26      6.96 o 
   9   5   0       12.65        2.95      8.01 o 
  -7   6   0        1.30       -0.07      4.09 o 
  -6   6   0       56.79       53.96      5.58 o 
  -5   6   0        0.21        0.75      3.03 o 
  -4   6   0      258.90      250.65      7.51 o 
  -3   6   0       20.29       18.25      2.45 o 
  -2   6   0      644.82      621.86     11.40 o 
  -1   6   0        7.24        5.75      2.51 o 
   0   6   0     3450.13     3729.46     45.71 o 
   1   6   0     1237.35     1369.47     15.84 o 
   2   6   0     2901.43     2977.05     37.21 o 
   3   6   0       13.91       21.31      1.74 o 
   4   6   0     1470.35     1418.50     20.29 o 
   5   6   0      167.42      173.20      5.08 o 
   6   6   0      669.99      639.18     11.83 o 
   7   6   0       94.47      101.21      9.78 o 
   8   6   0      120.29       99.30     10.55 o 
   9   6   0       28.87        6.32      8.43 o 
  -7   7   0        0.06       -4.20      4.20 o 
  -6   7   0       20.70       20.67      4.87 o 
  -5   7   0        6.57        9.49      4.43 o 
  -4   7   0       81.88       91.07      6.04 o 
  -3   7   0        9.20        0.69      2.23 o 
  -2   7   0      474.14      460.92      9.76 o 
  -1   7   0       25.89       21.84      2.99 o 
   0   7   0      621.71      600.38      9.93 o 
   1   7   0      198.85      211.03      4.37 o 
   2   7   0     3494.19     3613.06     38.32 o 
   3   7   0      593.46      631.90     10.97 o 
   4   7   0     1048.03     1028.56     14.27 o 
   5   7   0        0.01       -0.67      1.42 o 
   6   7   0      807.13      803.86     11.50 o 
   7   7   0       11.02        6.74      8.01 o 
   8   7   0      139.50      121.82     16.86 o 
   9   7   0        9.01        2.95      9.69 o 
  -6   8   0        6.63       10.11      4.79 o 
  -5   8   0        6.30        0.57      4.40 o 
  -4   8   0        6.60       10.49      3.84 o 
  -3   8   0        5.05        5.73      3.56 o 
  -2   8   0       70.31       82.20      4.89 o 
  -1   8   0        9.97        7.03      3.75 o 
   0   8   0      660.99      679.22     12.42 o 
   1   8   0        1.09        0.24      1.60 o 
   2   8   0      688.33      670.88     10.69 o 
   3   8   0      209.94      215.79      7.83 o 
   4   8   0      784.00      808.09     12.23 o 
   5   8   0       48.70       46.99      3.07 o 
   6   8   0      268.45      274.53      6.49 o 
   7   8   0        0.20       -0.90      1.94 o 
   8   8   0       81.79       91.89     15.60 o 
   9   8   0        0.66       12.65     10.12 o 
  -6   9   0       19.08       21.07      5.66 o 
  -5   9   0        1.19       -0.88      4.70 o 
  -4   9   0       26.50       30.28      5.76 o 
  -3   9   0        3.42       -1.07      3.44 o 
  -2   9   0        1.75       -2.84      2.84 o 
  -1   9   0        0.69        2.17      2.59 o 
   0   9   0      117.64      114.57      5.26 o 
   1   9   0        9.83        5.14      2.22 o 
   2   9   0      355.46      337.38      6.24 o 
   3   9   0        2.17        4.34      2.46 o 
   4   9   0      269.21      262.32      7.79 o 
   5   9   0       77.03       73.87      4.42 o 
   6   9   0       55.73       53.57      4.98 o 
   7   9   0       26.95       28.49      3.20 o 
   8   9   0       35.93       36.74      4.03 o 
   9   9   0        3.48       -1.31      4.64 o 
  -5  10   0        0.06        2.21      8.22 o 
  -4  10   0       40.20       27.82     10.12 o 
  -3  10   0        0.18        1.10      4.70 o 
  -2  10   0       28.24       41.50      5.99 o 
  -1  10   0       13.82        3.08      3.43 o 
   0  10   0        1.79       -2.91      2.91 o 
   1  10   0        1.85        0.85      2.53 o 
   2  10   0      186.65      195.34      5.26 o 
   3  10   0        3.45        4.45      3.73 o 
   4  10   0      176.54      170.04      8.15 o 
   5  10   0       16.18       13.49      4.77 o 
   6  10   0       97.98       97.50      5.68 o 
   7  10   0       33.42       36.94      4.51 o 
   8  10   0       29.53       34.85      4.25 o 
  -4  11   0       25.78       23.81      7.98 o 
  -3  11   0        1.69        6.20      6.24 o 
  -2  11   0       92.01       87.37     10.31 o 
  -1  11   0        0.15        2.14      4.34 o 
   0  11   0       15.84       33.60      4.59 o 
   1  11   0       23.49        9.95      3.24 o 
   2  11   0       47.33       58.29      3.76 o 
   3  11   0        0.86        1.64      7.07 o 
   4  11   0      190.75      195.32     11.99 o 
   5  11   0       13.25       17.75      6.94 o 
   6  11   0      113.32      108.68      6.60 o 
   7  11   0        1.14        4.87      3.84 o 
   8  11   0       69.50       69.83      6.07 o 
  -4  12   0       26.73       36.25     13.49 o 
  -3  12   0        0.11       -8.01      8.01 o 
  -2  12   0       44.42       49.95      7.05 o 
  -1  12   0        6.00        0.32      4.14 o 
   0  12   0      116.16      119.78      7.59 o 
   1  12   0       14.35        3.83      4.00 o 
   2  12   0       45.78       57.29      3.97 o 
   3  12   0        4.65       -4.02      4.03 o 
   4  12   0      119.86      131.58      8.59 o 
   5  12   0        0.11        1.78      4.12 o 
   6  12   0       88.60       84.34      7.30 o 
   7  12   0        0.49       -4.05      4.05 o 
  -2  13   0       60.85       59.86      8.02 o 
  -1  13   0        2.63       13.21      5.60 o 
   0  13   0       75.54       88.20      7.74 o 
   1  13   0       12.64       10.15      4.68 o 
   2  13   0       56.16       47.33      3.76 o 
   3  13   0       53.27       41.41      5.96 o 
   4  13   0       63.95       63.45      7.05 o 
   5  13   0        0.87        5.76      4.76 o 
   6  13   0       55.72       52.41      6.71 o 
   7  13   0        0.49        1.30      4.72 o 
  -1  14   0        0.88        5.20      6.96 o 
   0  14   0       62.78       76.91      9.93 o 
   1  14   0        2.95        4.97      4.97 o 
   2  14   0       28.24       30.52      4.24 o 
   3  14   0        0.01        1.26      4.76 o 
   4  14   0       18.95       15.29      5.83 o 
   5  14   0       14.90       11.43      6.07 o 
   2  15   0       42.98       41.48     10.09 o 
   3  15   0        0.22        0.93     13.70 o 
  -3 -15   1        6.94       -0.27      5.08 o 
  -2 -15   1       55.40       56.48     13.91 o 
  -5 -14   1        1.95       -2.47      6.10 o 
  -4 -14   1        9.81       15.51      7.00 o 
  -3 -14   1        0.03        1.71      5.64 o 
  -2 -14   1       37.58       40.72      4.06 o 
  -1 -14   1        0.16        0.11      5.81 o 
   0 -14   1       85.76       92.84     10.53 o 
   1 -14   1       18.49       33.77     14.33 o 
  -6 -13   1       65.48       66.47      8.91 o 
  -5 -13   1        3.65       -3.19      4.34 o 
  -4 -13   1       73.10       82.37     10.67 o 
  -3 -13   1        5.99        6.18      6.96 o 
  -2 -13   1       78.49       76.52      4.63 o 
  -1 -13   1        0.02       -3.33      3.71 o 
   0 -13   1      124.15      126.83     11.22 o 
   1 -13   1        0.02       -2.66      4.82 o 
   2 -13   1      106.98      107.53     12.31 o 
  -7 -12   1        4.17        6.73      4.74 o 
  -6 -12   1       89.80       96.25      9.47 o 
  -5 -12   1        1.92       -3.56      4.05 o 
  -4 -12   1      173.35      176.73      9.63 o 
  -3 -12   1        5.52        1.48      4.12 o 
  -2 -12   1      169.79      164.28      6.24 o 
  -1 -12   1       18.64       10.46      3.90 o 
   0 -12   1      131.47      146.85      7.01 o 
   1 -12   1        2.45        8.43      5.11 o 
   2 -12   1       97.88      107.17      8.92 o 
   3 -12   1        3.67        3.37      9.27 o 
  -8 -11   1       52.77       52.77      5.53 o 
  -7 -11   1        7.87        4.03      4.05 o 
  -6 -11   1      107.86      103.74      9.07 o 
  -5 -11   1        9.90       12.89      3.70 o 
  -4 -11   1      130.15      131.47      8.01 o 
  -3 -11   1        7.15       11.10      3.88 o 
  -2 -11   1      143.02      143.00      5.41 o 
  -1 -11   1       44.12       32.27      5.05 o 
   0 -11   1      150.86      161.52      6.87 o 
   1 -11   1       91.97       71.79      5.69 o 
   2 -11   1      123.21      159.37      9.96 o 
   3 -11   1        0.12        2.84      6.11 o 
   4 -11   1       42.54       42.57     13.07 o 
  -8 -10   1       17.95       13.17      3.66 o 
  -7 -10   1        1.08        0.19      3.34 o 
  -6 -10   1       56.93       55.19      4.62 o 
  -5 -10   1        5.30        2.68      2.93 o 
  -4 -10   1      120.07      116.12      9.39 o 
  -3 -10   1        0.20        0.00      3.15 o 
  -2 -10   1       64.04       69.92      4.09 o 
  -1 -10   1       18.60       13.01      4.20 o 
   0 -10   1      252.90      251.02     10.10 o 
   1 -10   1        0.43       -0.63      3.28 o 
   2 -10   1       85.44       91.56      7.52 o 
   3 -10   1       44.05       36.18      6.57 o 
   4 -10   1      123.10      141.21     17.70 o 
   5 -10   1        2.47       12.86      7.15 o 
  -9  -9   1        0.43       -4.06      4.06 o 
  -8  -9   1       38.89       34.61      3.75 o 
  -7  -9   1        6.63       13.35      2.77 o 
  -6  -9   1      102.67      105.95      4.80 o 
  -5  -9   1       12.77       12.61      2.62 o 
  -4  -9   1       89.29       78.48      4.75 o 
  -3  -9   1        1.09        0.17      2.17 o 
  -2  -9   1      248.28      261.77      6.62 o 
  -1  -9   1       16.44        9.29      2.30 o 
   0  -9   1       66.26       55.97      3.90 o 
   1  -9   1      114.42       97.44      7.59 o 
   2  -9   1      358.22      344.75     13.43 o 
   3  -9   1       21.85       22.82      4.39 o 
   4  -9   1       35.17       37.98      7.45 o 
   5  -9   1        0.26        1.30      4.78 o 
   6  -9   1       62.60       78.37      7.67 o 
  -9  -8   1        2.51        0.00      9.69 o 
  -8  -8   1       73.58       73.40      4.36 o 
  -7  -8   1        2.49        0.78      2.18 o 
  -6  -8   1      303.56      299.59      6.88 o 
  -5  -8   1        5.97        5.78      2.20 o 
  -4  -8   1      373.04      373.53      7.13 o 
  -3  -8   1       58.50       68.13      5.28 o 
  -2  -8   1      532.59      522.79      8.24 o 
  -1  -8   1        1.19        0.83      1.65 o 
   0  -8   1      202.74      210.50      8.41 o 
   1  -8   1        0.04       -2.04      2.04 o 
   2  -8   1      214.89      202.16      6.71 o 
   3  -8   1       29.06       25.95      4.50 o 
   4  -8   1      153.53      135.07      8.65 o 
   5  -8   1        4.16       -1.83      4.28 o 
   6  -8   1       15.30       18.46      4.99 o 
  -8  -7   1      346.86      338.90     25.71 o 
  -7  -7   1        0.92        1.10      2.70 o 
  -6  -7   1      408.98      394.58      6.85 o 
  -5  -7   1        4.31        3.83      1.61 o 
  -4  -7   1     1030.71     1034.21     13.45 o 
  -3  -7   1       33.61       38.12      3.64 o 
  -2  -7   1     1159.08     1195.59     13.94 o 
  -1  -7   1      305.56      334.79      5.99 o 
   0  -7   1     1013.07      985.11     17.73 o 
   1  -7   1        8.39        7.36      2.36 o 
   2  -7   1      282.01      272.54      7.34 o 
   3  -7   1        4.45        3.97      2.37 o 
   4  -7   1      351.01      361.66     12.16 o 
   5  -7   1       19.73       12.52      4.74 o 
   6  -7   1       36.62       46.08      9.04 o 
   7  -7   1        1.07       -3.48      4.05 o 
  -9  -6   1        9.54        5.06      9.27 o 
  -8  -6   1      295.76      279.47     15.54 o 
  -7  -6   1       59.54       54.38     11.38 o 
  -6  -6   1      736.05      723.00     13.32 o 
  -5  -6   1        1.94        1.76      1.15 o 
  -4  -6   1     1057.09     1006.49     13.83 o 
  -3  -6   1       19.87       26.17      2.17 o 
  -2  -6   1      940.46      861.64     12.40 o 
  -1  -6   1        7.85        5.70      1.35 o 
   0  -6   1     2578.33     2694.73     31.20 o 
   1  -6   1      420.83      480.10      9.26 o 
   2  -6   1      742.58      687.46     13.19 o 
   3  -6   1        0.22       -1.87      1.87 o 
   4  -6   1      441.51      444.94     14.69 o 
   5  -6   1        2.54       -1.58      4.44 o 
   6  -6   1      259.27      275.29     10.02 o 
   7  -6   1       15.75       14.66      5.90 o 
  -9  -5   1       22.07       18.97     10.12 o 
  -8  -5   1       38.26       32.04     10.54 o 
  -7  -5   1       40.94       44.40      7.13 o 
  -6  -5   1      423.92      407.09     11.77 o 
  -5  -5   1       82.12       85.48      4.36 o 
  -4  -5   1     1049.54     1016.45     14.96 o 
  -3  -5   1        2.16        2.47      1.05 o 
  -2  -5   1      508.87      456.35      7.14 o 
  -1  -5   1        0.73       -0.19      1.02 o 
   0  -5   1      471.18      405.00      5.95 o 
   1  -5   1        3.76        1.50      1.79 o 
   2  -5   1     1844.42     1935.42     25.20 o 
   3  -5   1      126.24      139.94      5.53 o 
   4  -5   1      531.69      514.26      9.48 o 
   5  -5   1       16.37       13.01      3.29 o 
   6  -5   1      287.86      287.16      9.62 o 
   7  -5   1        7.48       11.09      4.09 o 
   8  -5   1       68.38       73.48      7.98 o 
  -9  -4   1        0.22       -2.53      7.59 o 
  -8  -4   1       39.60       57.75     11.80 o 
  -7  -4   1        4.98       -0.84      4.47 o 
  -6  -4   1      240.99      242.04     10.75 o 
  -5  -4   1       77.43       80.82      3.19 o 
  -4  -4   1      584.26      612.03      9.25 o 
  -3  -4   1       27.26       28.06      1.04 o 
  -2  -4   1     1372.97     1372.88     19.17 o 
  -1  -4   1      158.29      152.79      2.73 o 
   0  -4   1       12.08        5.22      1.06 o 
   1  -4   1      296.50      341.44      6.00 o 
   2  -4   1      589.15      539.43      8.07 o 
   3  -4   1       80.31       91.68      3.32 o 
   4  -4   1      393.35      435.72      9.32 o 
   5  -4   1       34.52       33.09      3.39 o 
   6  -4   1      258.70      268.91      8.91 o 
   7  -4   1        2.04        0.62      3.31 o 
   8  -4   1      111.93      112.22     10.31 o 
  -9  -3   1        1.51        0.21      2.66 o 
  -8  -3   1      302.20      285.34      8.75 o 
  -7  -3   1       11.55        8.36      1.84 o 
  -6  -3   1      630.16      631.97     16.76 o 
  -5  -3   1        7.53        6.68      1.54 o 
  -4  -3   1      740.27      741.10     12.04 o 
  -3  -3   1      367.24      414.93      6.46 o 
  -2  -3   1     2904.91     3086.32     32.10 o 
  -1  -3   1        0.20       -0.65      0.65 o 
   0  -3   1     1216.69     1209.07     12.59 o 
   1  -3   1      925.31      949.45     10.40 o 
   2  -3   1      195.53      253.67      5.46 o 
   3  -3   1       64.69       73.42      2.92 o 
   4  -3   1      380.35      377.80      9.08 o 
   5  -3   1        9.43       12.20      2.34 o 
   6  -3   1       71.60       73.80      6.57 o 
   7  -3   1       12.52        9.63      4.20 o 
   8  -3   1       54.74       62.04     13.53 o 
   9  -3   1        1.06        5.04      4.92 o 
  -9  -2   1       24.21       16.06      4.82 o 
  -8  -2   1      241.57      235.47      5.97 o 
  -7  -2   1        0.01        0.64      1.39 o 
  -6  -2   1      680.63      640.17     12.21 o 
  -5  -2   1        0.46        2.36      1.24 o 
  -4  -2   1     3773.18     3724.27     39.25 o 
  -3  -2   1      262.18      268.35      3.94 o 
  -2  -2   1     2491.16     2650.76     29.81 o 
  -1  -2   1     2693.45     2838.92     26.18 o 
   0  -2   1      974.92     1029.27      9.54 o 
   1  -2   1      253.03      256.51      3.50 o 
   2  -2   1      482.62      460.96      6.90 o 
   3  -2   1       23.68       24.22      2.05 o 
   4  -2   1       16.67       28.00      3.79 o 
   5  -2   1        0.59       -0.49      1.51 o 
   6  -2   1       84.08       94.40      3.97 o 
   7  -2   1        1.88        1.86      2.82 o 
   8  -2   1       42.00       39.35      5.33 o 
   9  -2   1        1.09        5.09      4.40 o 
  -9  -1   1       35.72       35.33      4.55 o 
  -8  -1   1       13.49       15.98      2.75 o 
  -7  -1   1       23.90       23.73      2.49 o 
  -6  -1   1      851.21      817.06     10.66 o 
  -5  -1   1        5.72        4.72      1.18 o 
  -4  -1   1     1977.34     2054.97     23.72 o 
  -3  -1   1        2.48        1.56      0.87 o 
  -2  -1   1     2624.23     2701.25     25.37 o 
  -1  -1   1      154.77      138.75      1.60 o 
   0  -1   1    21193.88    18618.77    263.93 o 
   1  -1   1     2129.14     2266.14     22.26 o 
   2  -1   1      412.08      426.22      4.80 o 
   3  -1   1       31.06       32.64      1.74 o 
   4  -1   1      365.73      345.70      5.04 o 
   5  -1   1        2.38        1.55      1.39 o 
   6  -1   1      137.37      121.72      4.66 o 
   7  -1   1        0.39        0.98      2.55 o 
   8  -1   1       36.19       34.86      5.79 o 
   9  -1   1        0.40       -0.91      4.98 o 
  -9   0   1        3.15       -2.16      3.77 o 
  -8   0   1       95.24       94.69      5.53 o 
  -7   0   1       20.40       17.73      2.68 o 
  -6   0   1      185.97      186.14      4.17 o 
  -5   0   1        7.10        8.64      1.49 o 
  -4   0   1     1346.50     1366.30     14.34 o 
  -3   0   1        2.85        2.89      0.78 o 
  -2   0   1     8809.07     9191.83     76.32 o 
  -1   0   1      349.42      345.26      3.11 o 
   1   0   1        5.37        1.31      0.38 o 
   2   0   1    25068.89    24412.93    203.05 o 
   3   0   1      976.21     1064.27     11.13 o 
   4   0   1     1476.94     1453.28     16.04 o 
   5   0   1        1.47        0.59      1.21 o 
   6   0   1      143.51      139.82      4.06 o 
   7   0   1       12.70        9.27      2.44 o 
   8   0   1       87.02       91.33      7.63 o 
   9   0   1        0.07       -0.17      3.61 o 
  -9   1   1        7.92       10.53      4.34 o 
  -8   1   1       71.36       69.03      5.24 o 
  -7   1   1        1.32       -2.68      2.68 o 
  -6   1   1      332.58      331.90      6.62 o 
  -5   1   1        0.93        0.88      1.19 o 
  -4   1   1     1353.52     1342.91     14.47 o 
  -3   1   1       21.80       27.93      1.46 o 
  -2   1   1     2694.13     2785.00     24.77 o 
  -1   1   1     2790.77     2787.76     28.91 o 
   1   1   1       11.46       11.93      0.87 o 
   2   1   1    18362.90    18396.85    188.38 o 
   3   1   1     1613.14     1684.29     21.25 o 
   4   1   1     2485.57     2584.20     32.43 o 
   5   1   1      109.85      107.01      3.40 o 
   6   1   1      526.53      536.77      9.68 o 
   7   1   1        0.67        0.10      1.82 o 
   8   1   1       44.35       48.04      3.39 o 
   9   1   1       12.76        5.03      3.74 o 
  -9   2   1        3.14       -1.66      4.29 o 
  -8   2   1      120.36      130.65      9.67 o 
  -7   2   1        8.33        5.14      3.09 o 
  -6   2   1      390.77      387.21     10.34 o 
  -5   2   1        0.98        1.57      1.54 o 
  -4   2   1      405.61      403.14      6.57 o 
  -3   2   1        1.94        3.83      1.00 o 
  -2   2   1      613.04      596.75      7.92 o 
  -1   2   1      525.36      522.21      7.01 o 
   0   2   1     2204.72     2207.38     23.08 o 
   1   2   1     3021.47     3116.89     27.11 o 
   2   2   1     8277.86     8765.29    104.45 o 
   3   2   1        0.00        0.00      0.71 o 
   4   2   1     6610.38     6856.72     90.53 o 
   5   2   1       94.16      102.63      3.86 o 
   6   2   1      343.83      341.44      7.15 o 
   7   2   1        0.00       -1.35      1.35 o 
   8   2   1       54.69       53.57      3.32 o 
   9   2   1        1.72        1.74      2.94 o 
  -9   3   1       15.64       16.53      5.50 o 
  -8   3   1       23.87       25.27      4.87 o 
  -7   3   1        6.08        5.86      3.44 o 
  -6   3   1       86.85       96.73      4.79 o 
  -5   3   1       17.58       17.78      1.99 o 
  -4   3   1      958.56      965.94     12.28 o 
  -3   3   1       94.36       87.01      2.92 o 
  -2   3   1      971.84      997.41     15.44 o 
  -1   3   1      121.99      127.65      2.77 o 
   0   3   1      296.83      313.54      4.15 o 
   1   3   1      485.66      491.51      4.89 o 
   2   3   1      198.31      163.21      2.69 o 
   3   3   1      147.71      179.68      3.81 o 
   4   3   1       38.15       49.56      4.87 o 
   5   3   1        0.10        0.67      1.96 o 
   6   3   1      667.47      675.18     33.96 o 
   7   3   1        1.43        0.13      2.32 o 
   8   3   1      149.94      141.63     16.02 o 
   9   3   1        0.08       -1.23      2.60 o 
  -8   4   1       21.02       17.23      4.44 o 
  -7   4   1       14.44       15.73      5.41 o 
  -6   4   1      165.42      168.29      7.61 o 
  -5   4   1        0.06       -0.12      1.96 o 
  -4   4   1      602.58      607.97     12.21 o 
  -3   4   1        7.65        6.27      1.60 o 
  -2   4   1     2660.30     2769.88     38.24 o 
  -1   4   1      201.22      206.32      6.66 o 
   0   4   1     6752.05     6926.26     70.88 o 
   1   4   1       86.51       85.18      2.45 o 
   2   4   1     3556.53     3539.08     55.04 o 
   3   4   1      295.07      314.35      7.40 o 
   4   4   1        6.53       15.16      1.51 o 
   5   4   1      274.87      269.60      6.95 o 
   6   4   1      381.57      374.68      9.90 o 
   7   4   1        0.25       -1.82      4.43 o 
   8   4   1       49.18       48.10      8.16 o 
   9   4   1        0.13        8.01      8.01 o 
  -8   5   1       71.58       81.24      8.94 o 
  -7   5   1       26.82       25.48      4.57 o 
  -6   5   1       10.44       16.48      3.96 o 
  -5   5   1       45.97       46.66      3.90 o 
  -4   5   1      392.26      392.76      8.07 o 
  -3   5   1       15.02       14.82      2.15 o 
  -2   5   1     2075.83     2014.07     49.04 o 
  -1   5   1       58.43       67.55      3.51 o 
   0   5   1     4059.78     4180.89     48.15 o 
   1   5   1      184.08      197.98      3.85 o 
   2   5   1     6571.85     6599.23    133.35 o 
   3   5   1      280.52      277.10      5.24 o 
   4   5   1     1181.24     1198.38     26.97 o 
   5   5   1        2.41        2.89      1.65 o 
   6   5   1       18.64       16.96      2.96 o 
   7   5   1       86.49       81.76     10.54 o 
   8   5   1       58.19       58.90     21.50 o 
   9   5   1        5.46        6.32      8.43 o 
  -7   6   1        0.41        2.10      4.07 o 
  -6   6   1       73.84       80.21      6.39 o 
  -5   6   1        2.21       -0.49      3.05 o 
  -4   6   1      210.16      203.73      7.69 o 
  -3   6   1        1.28        2.32      1.99 o 
  -2   6   1      514.35      524.71     12.29 o 
  -1   6   1        7.65        2.78      1.77 o 
   0   6   1      767.29      667.65     10.34 o 
   1   6   1       42.74       40.40      2.20 o 
   2   6   1     4053.27     4348.11     53.39 o 
   3   6   1      173.54      192.07      4.21 o 
   4   6   1     1775.73     1780.39     27.21 o 
   5   6   1        4.60        2.12      1.89 o 
   6   6   1      196.70      184.20      5.96 o 
   7   6   1        4.68        5.56      7.80 o 
   8   6   1       84.63       73.36      9.30 o 
   9   6   1        0.13       -1.24      5.85 o 
  -7   7   1        1.37       -1.49      4.39 o 
  -6   7   1      100.85       98.22      7.67 o 
  -5   7   1        2.56        7.63      3.78 o 
  -4   7   1       30.66       30.94      4.23 o 
  -3   7   1        5.48        4.66      2.36 o 
  -2   7   1      411.95      400.18     10.20 o 
  -1   7   1       38.87       28.82      2.93 o 
   0   7   1      747.38      728.69     11.43 o 
   1   7   1       16.56        8.41      1.61 o 
   2   7   1      245.08      189.64      3.77 o 
   3   7   1      104.53       95.59      5.01 o 
   4   7   1     2440.20     2490.51     31.53 o 
   5   7   1       13.88       13.09      1.92 o 
   6   7   1      594.20      582.21      8.84 o 
   7   7   1        6.79        6.32      7.17 o 
   8   7   1       92.75       91.05     15.17 o 
   9   7   1       13.68       -7.17      8.85 o 
  -6   8   1        5.84        3.82      4.26 o 
  -5   8   1        1.66       -3.54      4.21 o 
  -4   8   1       79.41       79.93     11.64 o 
  -3   8   1       44.57       48.88      4.92 o 
  -2   8   1       89.79      103.13      5.28 o 
  -1   8   1        7.76       12.03      2.68 o 
   0   8   1      862.73      813.09     14.12 o 
   1   8   1      178.24      179.11      4.64 o 
   2   8   1      385.95      346.58      5.62 o 
   3   8   1       30.10       31.97      2.54 o 
   4   8   1      629.83      637.08     10.23 o 
   5   8   1       26.13       31.17      3.40 o 
   6   8   1      507.20      504.92      9.53 o 
   7   8   1        8.68        5.71      2.67 o 
   8   8   1       96.45       99.90     16.44 o 
   9   8   1       14.66        5.48      9.27 o 
  -6   9   1       19.85       11.48      5.38 o 
  -5   9   1        1.26       -4.54      4.54 o 
  -4   9   1       50.44       59.74     11.20 o 
  -3   9   1        1.10        0.60      3.46 o 
  -2   9   1       22.42       27.61      3.73 o 
  -1   9   1        0.33        0.27      2.49 o 
   0   9   1      193.52      212.07      6.62 o 
   1   9   1       19.52       18.19      2.55 o 
   2   9   1      663.92      643.98      9.65 o 
   3   9   1        0.34        6.00      2.12 o 
   4   9   1       87.86       85.73      4.90 o 
   5   9   1       28.59       27.29      3.22 o 
   6   9   1      179.43      194.15      7.02 o 
   7   9   1        9.91        9.82      3.10 o 
   8   9   1       21.09       22.18      3.47 o 
   9   9   1        0.02        1.20      3.91 o 
  -5  10   1        5.56        8.26      8.43 o 
  -4  10   1       49.54       48.25     11.59 o 
  -3  10   1        8.79        0.84      4.65 o 
  -2  10   1      126.86      133.84      8.68 o 
  -1  10   1       14.16        5.11      6.17 o 
   0  10   1        1.98        1.84      3.15 o 
   1  10   1       58.37       59.72      4.26 o 
   2  10   1      208.40      224.05      5.66 o 
   3  10   1        5.56       16.16      3.73 o 
   4  10   1      132.51      119.73      7.19 o 
   5  10   1        9.29       11.65      3.80 o 
   6  10   1      104.26       99.76      5.79 o 
   7  10   1        5.58        5.24      3.59 o 
   8  10   1       31.16       28.84      4.25 o 
  -4  11   1       49.62       53.18      9.48 o 
  -3  11   1       10.06        8.63      6.40 o 
  -2  11   1       69.47       70.14      7.38 o 
  -1  11   1        7.67       14.01      5.00 o 
   0  11   1      196.67      198.18      7.54 o 
   1  11   1        7.48        5.13      3.11 o 
   2  11   1       10.62       14.42      2.71 o 
   3  11   1        2.01        0.60      4.61 o 
   4  11   1      208.95      186.89      9.19 o 
   5  11   1        9.13       13.16      4.24 o 
   6  11   1      101.38       97.99      6.23 o 
   7  11   1        4.71       -1.85      3.75 o 
   8  11   1      110.76      114.33     14.58 o 
  -4  12   1       10.24        1.26     11.38 o 
  -3  12   1        2.61       13.07     10.54 o 
  -2  12   1      113.16      119.95      9.47 o 
  -1  12   1       10.23        5.99      5.00 o 
   0  12   1      165.69      152.28      7.99 o 
   1  12   1       59.96       55.53      5.34 o 
   2  12   1      235.97      229.04     10.89 o 
   3  12   1        2.30       -2.52      3.97 o 
   4  12   1       78.16       84.72      7.20 o 
   5  12   1        0.13        0.51      4.69 o 
   6  12   1       89.58       89.08      7.50 o 
   7  12   1        3.39        1.21      4.66 o 
  -2  13   1       40.00       30.00      9.95 o 
  -1  13   1        0.01        2.75      4.37 o 
   0  13   1       86.68       79.25      7.66 o 
   1  13   1        0.76        0.01      3.84 o 
   2  13   1      209.48      183.49      6.17 o 
   3  13   1       18.40        8.99      4.94 o 
   4  13   1      115.03      130.45      9.18 o 
   5  13   1        3.69        8.12      7.13 o 
   6  13   1       37.30       46.59      6.32 o 
   7  13   1        0.02       -1.48      4.43 o 
  -1  14   1        5.84        9.96      7.43 o 
   0  14   1       39.41       39.64      6.46 o 
   1  14   1        0.08        3.88      5.07 o 
   2  14   1       27.72       22.34      4.75 o 
   3  14   1        0.56        1.73      4.69 o 
   4  14   1      102.25       94.76      8.73 o 
   5  14   1        2.29       -6.86      8.22 o 
   2  15   1       10.80       15.16      7.08 o 
   3  15   1        0.04        0.61      5.06 o 
  -5 -14   2        2.29       -2.28      4.61 o 
  -4 -14   2        6.50        8.86      5.19 o 
  -3 -14   2       21.05       19.85      5.76 o 
  -2 -14   2       61.18       64.62      5.43 o 
  -1 -14   2        4.03        4.14      6.36 o 
   0 -14   2       36.29       26.13      7.86 o 
   1 -14   2        5.54        5.18      7.30 o 
  -6 -13   2       60.08       62.83      9.00 o 
  -5 -13   2        1.03        2.07      5.46 o 
  -4 -13   2       86.48       83.58      7.78 o 
  -3 -13   2        0.08        0.85      4.43 o 
  -2 -13   2       95.35       95.31      4.63 o 
  -1 -13   2        2.13        2.74      4.93 o 
   0 -13   2      119.89      113.84     17.28 o 
   1 -13   2       11.51        8.59      7.02 o 
   2 -13   2       87.07      103.54     13.97 o 
  -7 -12   2       52.70       45.51      7.95 o 
  -6 -12   2      276.64      295.48     14.98 o 
  -5 -12   2        0.34        6.41      5.46 o 
  -4 -12   2      191.08      206.92     12.48 o 
  -3 -12   2        5.20       -0.63      4.47 o 
  -2 -12   2      303.74      304.99      9.31 o 
  -1 -12   2       15.14       22.44      8.30 o 
   0 -12   2      214.99      226.44     11.16 o 
   1 -12   2        0.81       -2.01      6.38 o 
   2 -12   2      108.56      101.16      8.80 o 
   3 -12   2       22.14       23.18     10.54 o 
  -8 -11   2        5.81        0.26      5.36 o 
  -7 -11   2        6.26        4.31      4.96 o 
  -6 -11   2      193.27      183.35      8.19 o 
  -5 -11   2       44.08       43.18      4.68 o 
  -4 -11   2      158.16      157.27      7.76 o 
  -3 -11   2       44.06       39.83      6.56 o 
  -2 -11   2      270.91      275.08     12.05 o 
  -1 -11   2       23.33       18.27      3.40 o 
   0 -11   2      286.82      285.44      8.61 o 
   1 -11   2        9.17        7.35      3.68 o 
   2 -11   2      127.87      134.08      9.52 o 
   3 -11   2        0.12       10.71      6.70 o 
   4 -11   2       67.42       83.04     15.60 o 
  -8 -10   2        3.06        8.50      4.77 o 
  -7 -10   2        1.48        4.06      3.45 o 
  -6 -10   2        3.37        3.85      3.24 o 
  -5 -10   2       16.52       11.35      3.35 o 
  -4 -10   2      155.48      171.69      7.28 o 
  -3 -10   2       13.00        9.36      3.45 o 
  -2 -10   2       23.74       23.98      3.34 o 
  -1 -10   2       50.83       55.08      4.17 o 
   0 -10   2      372.35      361.55     11.48 o 
   1 -10   2       15.83       13.16      3.22 o 
   2 -10   2      226.28      205.37     10.44 o 
   3 -10   2        4.43        5.82      4.86 o 
   4 -10   2      108.73      102.01     15.17 o 
   5 -10   2        0.14       -5.81      5.81 o 
  -9  -9   2        0.47        4.77      4.59 o 
  -8  -9   2       89.54       97.11      7.12 o 
  -7  -9   2        0.31        3.16      3.21 o 
  -6  -9   2       49.70       46.58      4.10 o 
  -5  -9   2        6.37        9.73      2.59 o 
  -4  -9   2       82.62       88.08      5.26 o 
  -3  -9   2       22.84       18.76      4.68 o 
  -2  -9   2      128.64      134.68      5.44 o 
  -1  -9   2       30.00       29.63      2.95 o 
   0  -9   2      122.37      108.89      5.96 o 
   1  -9   2       15.47        7.81      2.57 o 
   2  -9   2      518.16      498.15     12.85 o 
   3  -9   2       44.20       28.81      4.66 o 
   4  -9   2      153.14      150.90     25.92 o 
   5  -9   2        0.58       -4.40      4.40 o 
   6  -9   2       90.84       96.49      8.21 o 
  -9  -8   2       12.40       18.97      5.06 o 
  -8  -8   2      309.85      292.37     15.81 o 
  -7  -8   2        3.06        1.61      2.32 o 
  -6  -8   2      276.36      275.11      6.85 o 
  -5  -8   2        4.03        0.97      2.15 o 
  -4  -8   2      623.68      619.15      9.54 o 
  -3  -8   2        0.07       -1.39      1.66 o 
  -2  -8   2      435.46      414.40      7.09 o 
  -1  -8   2       70.76       71.32      3.81 o 
   0  -8   2      180.30      179.59      5.19 o 
   1  -8   2        6.76        2.97      2.41 o 
   2  -8   2      253.76      259.73      7.71 o 
   3  -8   2       19.85       22.02      4.04 o 
   4  -8   2      339.00      310.87     16.24 o 
   5  -8   2       26.03       25.56      5.56 o 
   6  -8   2       63.89       72.27      6.91 o 
  -8  -7   2      353.78      296.33     24.45 o 
  -7  -7   2       15.17       14.92      2.68 o 
  -6  -7   2      463.05      462.37      8.66 o 
  -5  -7   2        1.93       -1.55      1.55 o 
  -4  -7   2      819.84      823.91     11.34 o 
  -3  -7   2        0.72        1.38      1.29 o 
  -2  -7   2     1387.24     1391.92     17.41 o 
  -1  -7   2        0.62        1.60      1.76 o 
   0  -7   2      546.18      498.74      9.33 o 
   1  -7   2        3.57        2.39      2.18 o 
   2  -7   2      251.57      226.28      6.77 o 
   3  -7   2        1.43        4.76      4.14 o 
   4  -7   2      229.45      240.94     10.05 o 
   5  -7   2        6.83        5.15      4.34 o 
   6  -7   2      146.79      146.34      8.67 o 
   7  -7   2        1.23        1.20      5.17 o 
  -7  -6   2        2.83        3.90      2.70 o 
  -6  -6   2     1117.06     1083.65     19.10 o 
  -5  -6   2        1.65        1.96      1.39 o 
  -4  -6   2      275.42      269.26      4.96 o 
  -3  -6   2       26.68       27.00      1.83 o 
  -2  -6   2     1769.42     1748.21     23.44 o 
  -1  -6   2      167.11      179.90      4.17 o 
   0  -6   2      649.38      597.77      8.22 o 
   1  -6   2        1.65        0.64      1.83 o 
   2  -6   2     1053.12     1048.53     17.06 o 
   3  -6   2        2.23        3.02      2.86 o 
   4  -6   2      313.51      299.63     10.71 o 
   5  -6   2        5.36        3.85      3.26 o 
   6  -6   2      196.29      213.88      9.32 o 
   7  -6   2        0.30        0.36      4.71 o 
  -9  -5   2       10.95       19.39     10.12 o 
  -8  -5   2       39.61       27.82      9.69 o 
  -7  -5   2       16.97       15.39      5.66 o 
  -6  -5   2      290.61      285.37      6.25 o 
  -5  -5   2        0.99        2.50      1.64 o 
  -4  -5   2     1061.44     1024.32     13.81 o 
  -3  -5   2       69.48       78.61      2.45 o 
  -2  -5   2      145.29      131.94      3.42 o 
  -1  -5   2        3.90        3.79      1.24 o 
   0  -5   2      968.22      869.12     10.09 o 
   1  -5   2      756.42      816.14     11.98 o 
   2  -5   2      333.28      294.73      6.33 o 
   3  -5   2      165.41      190.23      5.12 o 
   4  -5   2      823.84      811.76     14.54 o 
   5  -5   2        1.44        2.79      3.04 o 
   6  -5   2      210.70      191.72      8.55 o 
   7  -5   2        2.05        0.86      3.63 o 
   8  -5   2      102.74       97.39     11.42 o 
  -9  -4   2        0.83        1.10      3.02 o 
  -8  -4   2       89.22       74.61     12.22 o 
  -7  -4   2       15.09       19.62      5.06 o 
  -6  -4   2      107.07      104.47      3.54 o 
  -5  -4   2        0.13       -0.50      1.25 o 
  -4  -4   2      721.56      698.69     12.53 o 
  -3  -4   2      139.08      146.20      2.78 o 
  -2  -4   2       94.17      106.22      2.90 o 
  -1  -4   2       59.49       63.28      1.83 o 
   0  -4   2      480.99      463.93      5.90 o 
   1  -4   2       66.40       74.07      2.63 o 
   2  -4   2      321.42      433.25      7.47 o 
   3  -4   2      165.09      185.55      4.98 o 
   4  -4   2      321.14      316.45      6.90 o 
   5  -4   2      129.55      142.54      8.68 o 
   6  -4   2      213.90      223.26      8.02 o 
   7  -4   2        3.61       10.05      3.56 o 
   8  -4   2       48.70       45.38      7.81 o 
  -9  -3   2       13.50        6.79      5.69 o 
  -8  -3   2       51.16       52.65      3.04 o 
  -7  -3   2        4.28        1.90      1.99 o 
  -6  -3   2      439.25      438.30      8.75 o 
  -5  -3   2        0.11       -0.75      1.29 o 
  -4  -3   2      980.35      945.43     13.24 o 
  -3  -3   2        5.17        7.05      0.86 o 
  -2  -3   2      386.68      380.17      5.52 o 
  -1  -3   2      823.40      823.69      7.73 o 
   0  -3   2        7.36        6.12      0.94 o 
   1  -3   2        1.74        2.70      1.03 o 
   2  -3   2      118.60      113.39      3.34 o 
   3  -3   2      443.56      460.81      7.08 o 
   4  -3   2      574.60      678.51      9.37 o 
   5  -3   2        4.81        5.23      1.96 o 
   6  -3   2      115.52      119.49      7.79 o 
   7  -3   2        1.99       -1.29      3.04 o 
   8  -3   2       30.95       33.39      5.72 o 
  -9  -2   2        1.40        1.24      3.06 o 
  -8  -2   2       68.51       80.76      4.69 o 
  -7  -2   2        7.01        2.07      2.07 o 
  -6  -2   2      669.55      643.07      8.91 o 
  -5  -2   2        2.95        2.25      1.46 o 
  -4  -2   2     1905.41     1888.30     22.22 o 
  -3  -2   2      210.50      236.70      3.89 o 
  -2  -2   2     1908.38     1904.93     17.27 o 
  -1  -2   2      267.47      273.30      2.79 o 
   0  -2   2      750.63      784.80      6.98 o 
   1  -2   2      613.72      612.71      6.59 o 
   2  -2   2      373.76      365.46      5.15 o 
   3  -2   2        1.66        1.98      1.00 o 
   4  -2   2       11.24       16.67      1.74 o 
   5  -2   2      233.79      236.05      5.11 o 
   6  -2   2       16.13       12.84      1.65 o 
   7  -2   2        4.54        0.80      2.82 o 
   8  -2   2       33.15       35.94      5.32 o 
   9  -2   2        0.24        2.73      4.47 o 
  -9  -1   2        0.30        1.31      4.50 o 
  -8  -1   2      264.38      252.04      7.86 o 
  -7  -1   2       25.56       25.17      2.69 o 
  -6  -1   2      145.06      139.27      3.57 o 
  -5  -1   2        3.48        2.04      1.04 o 
  -4  -1   2     1503.29     1503.44     15.65 o 
  -3  -1   2        0.01       -0.56      0.56 o 
  -2  -1   2     7503.44     7587.71     65.58 o 
  -1  -1   2     1490.23     1496.31     11.57 o 
   0  -1   2      179.64      168.38      2.10 o 
   1  -1   2      985.70     1010.59      9.02 o 
   2  -1   2     2556.68     2699.59     24.19 o 
   3  -1   2       36.91       39.05      1.84 o 
   4  -1   2      701.71      672.88      8.40 o 
   5  -1   2        6.33        3.95      1.45 o 
   6  -1   2        3.06        0.05      2.11 o 
   7  -1   2        6.03        2.24      2.76 o 
   8  -1   2       31.34       32.90      4.78 o 
   9  -1   2        0.57        2.03      4.24 o 
  -9   0   2        2.28       -0.68      3.40 o 
  -8   0   2      104.64       89.89      5.59 o 
  -7   0   2        0.53        2.34      2.34 o 
  -6   0   2      271.30      263.42      5.95 o 
  -5   0   2        6.18        7.57      1.22 o 
  -4   0   2     1066.15     1062.97     11.73 o 
  -3   0   2        7.07        7.87      0.94 o 
  -2   0   2     1216.04     1340.56     12.44 o 
  -1   0   2     1645.85     1663.17     13.63 o 
   0   0   2     1015.80     1041.65      8.40 o 
   1   0   2     1842.98     1870.49     14.69 o 
   2   0   2     1487.15     1497.35     14.38 o 
   3   0   2      778.65      836.22     10.27 o 
   4   0   2      772.82      798.77      9.66 o 
   5   0   2       24.91       28.09      1.95 o 
   6   0   2      343.34      332.63      6.48 o 
   7   0   2        1.45        2.71      2.19 o 
   8   0   2       14.92       21.52      4.13 o 
   9   0   2        2.55       -2.05      3.71 o 
  -9   1   2        0.74        0.21      3.68 o 
  -8   1   2       57.08       60.59      7.91 o 
  -7   1   2       52.06       57.98      4.51 o 
  -6   1   2      641.14      634.20     10.46 o 
  -5   1   2        0.39        0.76      1.27 o 
  -4   1   2      318.46      309.22      4.74 o 
  -3   1   2       10.97        7.81      1.10 o 
  -2   1   2     2129.94     2209.47     20.94 o 
  -1   1   2       29.99       26.05      1.04 o 
   0   1   2     7408.73     7446.41     61.24 o 
   1   1   2     1377.52     1408.25     10.74 o 
   2   1   2     7494.77     7978.51     66.50 o 
   3   1   2      162.90      198.07      2.79 o 
   4   1   2     3394.03     3409.01     35.81 o 
   5   1   2      373.85      390.59      6.28 o 
   6   1   2       96.83       99.50      2.94 o 
   7   1   2       32.35       28.94      2.60 o 
   8   1   2       49.72       48.32      4.48 o 
   9   1   2        8.66        5.49      3.78 o 
  -9   2   2        1.76        5.25      4.64 o 
  -8   2   2       18.74       15.23      3.98 o 
  -7   2   2        5.12        5.44      3.05 o 
  -6   2   2      286.28      280.44      6.58 o 
  -5   2   2       48.75       47.90      2.45 o 
  -4   2   2      972.98      924.33     16.83 o 
  -3   2   2      113.85      118.54      2.70 o 
  -2   2   2     1253.61     1259.59     14.19 o 
  -1   2   2        6.60        6.77      0.96 o 
   0   2   2       26.66       26.91      1.22 o 
   1   2   2      376.42      396.39      3.86 o 
   2   2   2      320.58      324.62      3.91 o 
   3   2   2      142.20      151.46      3.01 o 
   4   2   2     2244.80     2426.42     35.65 o 
   5   2   2        0.00        0.16      1.36 o 
   6   2   2      525.58      523.50     10.09 o 
   7   2   2       41.57       37.69      3.35 o 
   8   2   2       26.27       27.59      4.19 o 
   9   2   2       16.43       17.05      4.82 o 
  -8   3   2       73.81       74.62      6.17 o 
  -7   3   2       25.22       20.71      3.93 o 
  -6   3   2      259.69      263.73      7.35 o 
  -5   3   2       23.19       23.37      2.28 o 
  -4   3   2      730.44      731.85     10.50 o 
  -3   3   2       71.29       89.66      2.64 o 
  -2   3   2      184.37      164.62      4.56 o 
  -1   3   2      212.50      212.57      3.98 o 
   0   3   2     1308.12     1333.80     14.78 o 
   1   3   2      239.17      229.55      3.01 o 
   2   3   2      199.53      194.42      2.60 o 
   3   3   2       43.92       50.55      4.88 o 
   4   3   2     1947.76     2117.60     29.52 o 
   5   3   2       20.44       19.13      2.63 o 
   6   3   2        5.86        4.18      1.62 o 
   7   3   2        1.50       -0.62      2.01 o 
   8   3   2       23.54       26.92      2.43 o 
   9   3   2        5.22        5.92      4.01 o 
  -8   4   2       16.87       21.21      5.32 o 
  -7   4   2       55.16       44.22      4.98 o 
  -6   4   2       39.84       30.53      4.19 o 
  -5   4   2        1.21        3.57      2.11 o 
  -4   4   2      862.68      845.73     12.03 o 
  -3   4   2        2.83        1.63      1.49 o 
  -2   4   2     2236.62     2287.77     29.20 o 
  -1   4   2       80.77       97.36      3.26 o 
   0   4   2     1407.71     1416.51     18.43 o 
   1   4   2      109.06      119.82      2.55 o 
   2   4   2      709.67      689.38      9.50 o 
   3   4   2       41.51       49.75      1.68 o 
   4   4   2      959.02      913.25     15.37 o 
   5   4   2       27.06       27.91      1.69 o 
   6   4   2      708.45      682.15     26.89 o 
   7   4   2       18.37       14.96      5.37 o 
   8   4   2       52.82       65.83      8.63 o 
   9   4   2        0.03        3.56      3.16 o 
  -8   5   2       81.22       79.25      7.42 o 
  -7   5   2       26.76       35.52      7.03 o 
  -6   5   2        6.96        4.77      3.67 o 
  -5   5   2       72.19       72.36      5.02 o 
  -4   5   2      431.89      429.31      9.28 o 
  -3   5   2        1.63        2.22      1.76 o 
  -2   5   2     2217.55     2273.64     32.17 o 
  -1   5   2       60.66       80.62      4.87 o 
   0   5   2     2613.93     2625.50     30.33 o 
   1   5   2      235.59      251.97      4.15 o 
   2   5   2     5275.64     5476.47     66.25 o 
   3   5   2        0.01        0.63      1.09 o 
   4   5   2      439.60      448.05      7.39 o 
   5   5   2        9.07        5.49      1.60 o 
   6   5   2       69.50       70.00      2.79 o 
   7   5   2       72.75       63.18      7.89 o 
   8   5   2       12.59        1.20      5.57 o 
   9   5   2       16.92        9.23      6.17 o 
  -7   6   2       59.26       49.83      5.86 o 
  -6   6   2      357.49      358.33     11.66 o 
  -5   6   2       42.21       42.41      4.19 o 
  -4   6   2       70.13       69.29      5.20 o 
  -3   6   2        3.98        2.23      1.92 o 
  -2   6   2     1073.00      995.20     18.44 o 
  -1   6   2      107.44      109.91      4.37 o 
   0   6   2     2259.62     2237.04     28.52 o 
   1   6   2       33.25       41.89      2.18 o 
   2   6   2      692.94      673.94     10.34 o 
   3   6   2       54.26       57.77      2.54 o 
   4   6   2     1974.01     2081.01     26.29 o 
   5   6   2       64.16       71.13      2.69 o 
   6   6   2      202.85      206.03      5.08 o 
   7   6   2        0.06        1.70      4.74 o 
   8   6   2        0.93       -1.70      5.16 o 
   9   6   2       39.09       43.07      8.20 o 
  -7   7   2        8.46        8.92      4.63 o 
  -6   7   2       28.14       40.42      5.53 o 
  -5   7   2       62.57       62.04      5.72 o 
  -4   7   2      314.11      285.16     12.96 o 
  -3   7   2       96.93       88.26      6.32 o 
  -2   7   2      573.40      557.24     11.11 o 
  -1   7   2       41.57       36.81      3.13 o 
   0   7   2      472.67      444.03      8.92 o 
   1   7   2        7.11        6.41      1.73 o 
   2   7   2      457.49      387.42      5.76 o 
   3   7   2       25.39       31.78      2.57 o 
   4   7   2      357.49      336.22      6.51 o 
   5   7   2       20.63       19.02      2.10 o 
   6   7   2      447.09      431.77      7.22 o 
   7   7   2       10.46       13.05      3.15 o 
   8   7   2       64.71       67.02     14.33 o 
   9   7   2        1.17        0.84      9.27 o 
  -6   8   2       17.99       23.65      5.21 o 
  -5   8   2        2.19       -0.55      3.77 o 
  -4   8   2       69.28       84.74      8.15 o 
  -3   8   2        3.92        0.20      3.40 o 
  -2   8   2      375.31      346.55      8.81 o 
  -1   8   2       26.76       29.14      3.16 o 
   0   8   2      986.97      925.06     21.52 o 
   1   8   2       71.42       66.84      4.47 o 
   2   8   2      687.41      702.04     10.12 o 
   3   8   2       36.13       41.37      2.78 o 
   4   8   2       40.99       26.04      2.35 o 
   5   8   2        0.48       -0.20      2.27 o 
   6   8   2      282.82      279.60      6.73 o 
   7   8   2        0.59       -0.70      2.12 o 
   8   8   2       99.68      102.69      5.08 o 
   9   8   2        4.18        0.42      9.69 o 
  -6   9   2        0.49       -3.19      5.06 o 
  -5   9   2        0.15        6.77      5.10 o 
  -4   9   2       52.66       69.18      9.62 o 
  -3   9   2        8.37        7.57      4.38 o 
  -2   9   2      210.74      206.92      8.36 o 
  -1   9   2       27.06       30.73      3.58 o 
   0   9   2      873.41      893.37     15.73 o 
   1   9   2       54.62       59.72      3.91 o 
   2   9   2      576.05      567.93      9.52 o 
   3   9   2        0.53        4.30      2.20 o 
   4   9   2      441.47      474.21     11.20 o 
   5   9   2       22.11       19.66      3.19 o 
   6   9   2        1.20        0.90      2.61 o 
   7   9   2        1.50       -0.26      2.52 o 
   8   9   2       31.70       31.54      3.55 o 
   9   9   2        4.59        3.17      4.22 o 
  -5  10   2        7.54        0.42      6.26 o 
  -4  10   2       51.68       54.53      8.93 o 
  -3  10   2        1.09       -4.18      4.18 o 
  -2  10   2      135.91      133.21      8.75 o 
  -1  10   2       55.83       58.30      7.12 o 
   0  10   2      307.11      322.72      9.80 o 
   1  10   2       16.85       17.47      3.16 o 
   2  10   2      424.39      444.19      8.37 o 
   3  10   2        0.65       -3.08      3.08 o 
   4  10   2      201.40      214.90      9.19 o 
   5  10   2        1.46        3.39      3.45 o 
   6  10   2       39.33       44.31      5.07 o 
   7  10   2        5.36        2.57      3.59 o 
   8  10   2        0.87       -1.88      3.40 o 
  -4  11   2       44.24       34.33     14.12 o 
  -3  11   2        2.10        5.42      6.24 o 
  -2  11   2      122.54      123.32     12.57 o 
  -1  11   2        0.97        1.91      4.46 o 
   0  11   2      279.06      263.68     15.21 o 
   1  11   2        0.01       -1.48      2.88 o 
   2  11   2      330.25      328.87      7.82 o 
   3  11   2       14.16       11.01      5.28 o 
   4  11   2      111.37      107.85      7.59 o 
   5  11   2        9.79        9.20      4.10 o 
   6  11   2      134.39      135.50      8.22 o 
   7  11   2        6.26        0.52      4.29 o 
   8  11   2       23.33       27.37      4.96 o 
  -3  12   2        8.80       33.72     11.80 o 
  -2  12   2      146.69      164.42     12.81 o 
  -1  12   2       29.10       31.87      6.07 o 
   0  12   2      220.40      218.82      9.42 o 
   1  12   2       10.27       12.72      4.02 o 
   2  12   2      616.98      609.61     13.48 o 
   3  12   2       52.78       56.38      6.61 o 
   4  12   2      247.13      224.74     10.64 o 
   5  12   2        5.22        6.97      4.20 o 
   6  12   2       88.55       98.29      7.75 o 
   7  12   2        1.14       -1.47      4.34 o 
  -2  13   2       91.52       83.25      8.81 o 
  -1  13   2        0.44        3.63      5.18 o 
   0  13   2      209.04      206.81     13.08 o 
   1  13   2        0.12        0.50      3.78 o 
   2  13   2      285.62      290.20      7.70 o 
   3  13   2       23.83       19.20      5.39 o 
   4  13   2      455.33      484.89     22.76 o 
   5  13   2       15.24       17.42      5.37 o 
   6  13   2       55.22       53.32      6.69 o 
  -1  14   2        0.16        3.61      7.13 o 
   0  14   2       51.35       52.28      7.11 o 
   1  14   2        0.01        0.40      5.26 o 
   2  14   2       84.99       82.51      5.17 o 
   3  14   2       11.03       17.52      5.51 o 
   4  14   2      171.60      164.01     12.33 o 
   5  14   2       47.69       47.13      6.97 o 
   2  15   2        9.39       -4.08      6.38 o 
   3  15   2        1.22       -4.22      5.86 o 
  -5 -14   3       16.61       10.06      5.42 o 
  -4 -14   3       26.12       23.37      7.10 o 
  -3 -14   3        6.64        3.70      6.38 o 
  -2 -14   3       45.82       40.21      4.37 o 
  -1 -14   3        3.82       -2.47      5.69 o 
   0 -14   3       30.68       34.58      8.70 o 
  -6 -13   3       58.93       70.03      7.23 o 
  -5 -13   3        0.04        8.27      4.76 o 
  -4 -13   3       68.24       67.68      9.79 o 
  -3 -13   3        4.53        1.23      5.55 o 
  -2 -13   3      102.64      110.56      6.18 o 
  -1 -13   3        2.30        5.97      4.92 o 
   0 -13   3      107.78      100.19     11.17 o 
   1 -13   3        5.19        3.88      5.43 o 
   2 -13   3       58.85       58.29      8.18 o 
  -7 -12   3       15.39       12.18      4.93 o 
  -6 -12   3       64.64       69.26      6.91 o 
  -5 -12   3       26.39       18.88      4.98 o 
  -4 -12   3      194.52      202.15     10.98 o 
  -3 -12   3        0.74       -0.53      4.69 o 
  -2 -12   3      285.97      313.63     16.31 o 
  -1 -12   3        2.01        3.66      3.69 o 
   0 -12   3      195.59      200.03     10.78 o 
   1 -12   3       13.81        9.20      6.18 o 
   2 -12   3      122.85      128.60      9.86 o 
   3 -12   3       16.50       17.70     10.54 o 
  -8 -11   3        1.11        0.31      4.00 o 
  -7 -11   3        8.90        5.65      4.26 o 
  -6 -11   3        6.14       -3.05      4.00 o 
  -5 -11   3       12.23       12.95      3.88 o 
  -4 -11   3      193.51      200.42      8.26 o 
  -3 -11   3       66.24       54.06      5.20 o 
  -2 -11   3      258.35      251.89      9.31 o 
  -1 -11   3       20.46       19.32      3.34 o 
   0 -11   3      261.57      282.66     12.66 o 
   1 -11   3       29.53       33.35      5.80 o 
   2 -11   3      119.57      120.37      9.13 o 
   3 -11   3        7.06        1.15      6.06 o 
   4 -11   3       49.86       35.41     12.22 o 
  -8 -10   3       25.99       26.41      4.57 o 
  -7 -10   3       11.47       18.20      4.38 o 
  -6 -10   3       49.93       43.24      5.56 o 
  -5 -10   3       29.28       29.18      5.00 o 
  -4 -10   3       29.81       26.23      4.99 o 
  -3 -10   3       89.07       92.81      6.59 o 
  -2 -10   3       88.90       86.85      4.59 o 
  -1 -10   3       38.44       37.48      3.72 o 
   0 -10   3      225.90      238.04      7.49 o 
   1 -10   3        3.61        6.29      3.07 o 
   2 -10   3      116.11      111.36      8.27 o 
   3 -10   3       42.93       32.23      8.85 o 
   4 -10   3       59.87       70.82     13.91 o 
   5 -10   3        0.32       -2.72      6.40 o 
  -8  -9   3       58.09       64.52      5.14 o 
  -7  -9   3       12.54       13.96      3.66 o 
  -6  -9   3       80.25       71.07      5.90 o 
  -5  -9   3        2.53        5.06      3.53 o 
  -4  -9   3       90.18       87.21      7.74 o 
  -3  -9   3       43.47       40.69      3.54 o 
  -2  -9   3        8.84        8.68      2.52 o 
  -1  -9   3        0.48       -2.26      2.26 o 
   0  -9   3      197.52      186.43      5.83 o 
   1  -9   3        1.24       -2.21      2.21 o 
   2  -9   3      248.06      250.41     13.45 o 
   3  -9   3        0.79        7.22      3.92 o 
   4  -9   3      127.66      118.25     11.17 o 
   5  -9   3       18.77       12.70      8.23 o 
   6  -9   3       31.50       28.04      6.97 o 
  -9  -8   3        5.13        1.26      4.64 o 
  -8  -8   3       65.76       65.12      4.59 o 
  -7  -8   3        1.28        0.59      2.33 o 
  -6  -8   3      343.75      355.82      9.34 o 
  -5  -8   3       10.77       10.96      3.71 o 
  -4  -8   3      507.73      510.98     13.72 o 
  -3  -8   3       55.07       52.04      3.13 o 
  -2  -8   3       88.85       83.35      4.32 o 
  -1  -8   3       24.50       24.24      2.32 o 
   0  -8   3      331.00      327.54      7.19 o 
   1  -8   3        1.17       -0.50      2.00 o 
   2  -8   3      390.62      369.26      9.34 o 
   3  -8   3        1.18       -0.49      3.55 o 
   4  -8   3      144.85      135.00      9.00 o 
   5  -8   3       48.75       46.85      6.53 o 
   6  -8   3       88.18      111.30      9.66 o 
  -9  -7   3        1.27       -2.53      4.22 o 
  -8  -7   3       18.57       29.14      3.58 o 
  -7  -7   3        0.02        1.99      2.10 o 
  -6  -7   3      326.31      335.51      8.50 o 
  -5  -7   3       82.01       77.88      4.03 o 
  -4  -7   3      825.32      824.30     12.60 o 
  -3  -7   3       14.54       16.34      2.07 o 
  -2  -7   3      985.06      983.56     11.61 o 
  -1  -7   3       36.91       36.36      2.38 o 
   0  -7   3      625.14      609.57     10.20 o 
   1  -7   3       56.13       58.49      3.00 o 
   2  -7   3      454.50      438.25      9.75 o 
   3  -7   3       13.05       12.84      4.20 o 
   4  -7   3      175.13      174.74     14.15 o 
   5  -7   3        2.34        0.17      3.94 o 
   6  -7   3       64.35       63.37      6.15 o 
   7  -7   3       30.43       42.94      7.14 o 
  -9  -6   3        1.15        0.71      2.82 o 
  -8  -6   3       23.08       23.25      3.28 o 
  -7  -6   3       14.48       11.95      2.10 o 
  -6  -6   3        1.62        0.21      1.73 o 
  -5  -6   3       62.13       62.69      4.58 o 
  -4  -6   3      359.27      369.79      6.69 o 
  -3  -6   3      174.15      182.41      5.10 o 
  -2  -6   3      595.75      580.42      7.36 o 
  -1  -6   3       12.36       12.75      1.52 o 
   0  -6   3      808.27      774.96     10.08 o 
   1  -6   3      117.97      110.11      3.55 o 
   2  -6   3     1004.74      978.22     16.27 o 
   3  -6   3        2.27       -0.42      2.16 o 
   4  -6   3      314.70      301.10     10.78 o 
   5  -6   3        1.49       -2.31      3.93 o 
   6  -6   3       56.57       49.98      5.49 o 
   7  -6   3        0.93        3.57      5.00 o 
  -9  -5   3        0.03       -2.38      2.66 o 
  -8  -5   3       61.58       64.17      3.95 o 
  -7  -5   3        0.21        0.28      1.57 o 
  -6  -5   3       22.47       22.04      2.09 o 
  -5  -5   3      122.37      122.73      3.78 o 
  -4  -5   3       29.58       25.15      1.70 o 
  -3  -5   3       49.04       50.06      2.39 o 
  -2  -5   3      105.41       86.19      2.87 o 
  -1  -5   3        1.15       -1.01      1.01 o 
   0  -5   3      383.93      371.36      5.85 o 
   1  -5   3        7.42        3.99      1.31 o 
   2  -5   3      870.12      826.54     12.61 o 
   3  -5   3        0.26       -0.63      1.94 o 
   4  -5   3      954.37      934.21     19.65 o 
   5  -5   3        0.25       -1.24      3.04 o 
   6  -5   3      162.68      162.97      9.80 o 
   7  -5   3        0.14       -4.15      4.15 o 
   8  -5   3       24.79       30.75      6.22 o 
  -9  -4   3        8.54        7.12      4.18 o 
  -8  -4   3       22.69       26.61      2.50 o 
  -7  -4   3        0.13       -1.26      1.61 o 
  -6  -4   3      284.35      280.10      5.73 o 
  -5  -4   3        3.89        1.52      1.11 o 
  -4  -4   3      172.86      202.36      4.11 o 
  -3  -4   3       49.85       53.22      1.96 o 
  -2  -4   3      318.20      328.75      4.83 o 
  -1  -4   3        2.43       -0.43      0.87 o 
   0  -4   3      126.57      119.10      2.75 o 
   1  -4   3        0.09       -1.20      1.20 o 
   2  -4   3      251.83      238.63      4.65 o 
   3  -4   3       67.39       73.27      4.90 o 
   4  -4   3      384.50      368.07     13.13 o 
   5  -4   3        0.02       -1.68      1.88 o 
   6  -4   3      282.68      286.60      9.98 o 
   7  -4   3        7.16        4.21      4.28 o 
   8  -4   3       26.25       29.22      5.88 o 
  -9  -3   3        9.26        8.41      3.22 o 
  -8  -3   3       46.99       50.47      3.39 o 
  -7  -3   3        0.08       -1.19      1.81 o 
  -6  -3   3      360.26      353.50      5.74 o 
  -5  -3   3        1.26        0.89      1.03 o 
  -4  -3   3      213.09      187.50      3.49 o 
  -3  -3   3       60.16       61.32      1.98 o 
  -2  -3   3       15.58       10.36      1.17 o 
  -1  -3   3      187.82      189.40      2.81 o 
   0  -3   3      109.88      104.94      2.34 o 
   1  -3   3       28.25       28.09      1.99 o 
   2  -3   3       92.30       85.02      3.09 o 
   3  -3   3      101.36      113.82      3.77 o 
   4  -3   3        7.96        7.54      1.51 o 
   5  -3   3        9.59       10.78      1.82 o 
   6  -3   3       84.48       82.34     10.46 o 
   7  -3   3        0.13        3.94      3.81 o 
   8  -3   3       22.58       24.19      5.28 o 
  -9  -2   3        0.49        2.64      3.22 o 
  -8  -2   3      296.58      292.59      7.25 o 
  -7  -2   3        9.58        6.36      2.09 o 
  -6  -2   3       90.55       89.72      4.30 o 
  -5  -2   3       26.11       23.70      1.50 o 
  -4  -2   3     1302.73     1252.47     13.27 o 
  -3  -2   3        0.03       -0.49      0.81 o 
  -2  -2   3       63.40       48.47      1.62 o 
  -1  -2   3     1309.38     1346.57     11.13 o 
   0  -2   3     1147.35     1156.41     10.12 o 
   1  -2   3       50.75       55.82      1.73 o 
   2  -2   3      136.11      133.93      2.71 o 
   3  -2   3      169.96      191.03      3.36 o 
   4  -2   3      727.57      736.08      9.00 o 
   5  -2   3        4.31        1.49      1.28 o 
   6  -2   3        1.28       -1.16      2.59 o 
   7  -2   3       58.74       52.47      5.58 o 
   8  -2   3       32.06       30.15      5.19 o 
   9  -2   3        0.70        2.12      4.55 o 
  -9  -1   3        1.36        4.03      4.09 o 
  -8  -1   3      282.64      279.13     15.02 o 
  -7  -1   3        0.14       -1.58      2.04 o 
  -6  -1   3      525.95      505.49      7.87 o 
  -5  -1   3        1.40       -0.22      1.16 o 
  -4  -1   3      773.19      741.74      8.59 o 
  -3  -1   3        0.59       -0.76      0.76 o 
  -2  -1   3      570.88      565.18      5.66 o 
  -1  -1   3        9.34        8.53      0.76 o 
   0  -1   3     3114.47     3182.28     25.89 o 
   1  -1   3     1504.56     1485.85     19.28 o 
   2  -1   3     2973.42     3063.61     28.77 o 
   3  -1   3       52.11       56.59      1.72 o 
   4  -1   3      931.25      888.97     10.64 o 
   5  -1   3        0.81        0.01      1.39 o 
   6  -1   3      733.19      711.67     15.29 o 
   7  -1   3       11.14       13.70      3.03 o 
   8  -1   3       16.24       11.72      4.55 o 
   9  -1   3        7.27        9.55      4.54 o 
  -9   0   3        8.41        5.50      3.75 o 
  -8   0   3       89.05       95.31      5.86 o 
  -7   0   3       11.52       16.56      2.82 o 
  -6   0   3     1170.18     1120.69     16.09 o 
  -5   0   3        4.07        4.10      1.26 o 
  -4   0   3      329.10      311.08      4.63 o 
  -3   0   3       19.25       16.71      1.14 o 
  -2   0   3     2991.55     3039.55     24.93 o 
  -1   0   3      130.98      136.01      2.30 o 
   0   0   3      112.20      113.57      2.37 o 
   1   0   3      738.78      752.76      6.71 o 
   2   0   3     2315.33     2320.75     19.21 o 
   3   0   3      116.35      111.43      2.21 o 
   4   0   3     1584.94     1608.97     17.98 o 
   5   0   3       86.52       83.95      2.65 o 
   6   0   3      761.93      749.53     12.55 o 
   7   0   3       29.94       31.90      3.57 o 
   8   0   3      189.43      188.90     11.84 o 
   9   0   3        5.63        3.31      3.88 o 
  -9   1   3        0.13        0.12      3.95 o 
  -8   1   3       55.06       59.58      5.26 o 
  -7   1   3        0.00        0.51      2.86 o 
  -6   1   3      153.72      142.61      5.77 o 
  -5   1   3       44.10       48.83      2.35 o 
  -4   1   3     2756.60     2816.79     32.54 o 
  -3   1   3       31.87       36.66      1.71 o 
  -2   1   3      519.64      525.34      5.78 o 
  -1   1   3       26.91       28.77      1.18 o 
   0   1   3      221.86      232.36      3.05 o 
   1   1   3       66.74       76.81      1.34 o 
   2   1   3      794.51      778.48      6.96 o 
   3   1   3       14.68       14.26      0.86 o 
   4   1   3       75.26       52.36      1.76 o 
   5   1   3        2.24        4.56      1.34 o 
   6   1   3      374.49      364.78      6.83 o 
   7   1   3      104.32      103.89      4.67 o 
   8   1   3      300.88      287.19      9.49 o 
   9   1   3        1.68        6.16      3.70 o 
  -9   2   3        9.96       19.43      4.67 o 
  -8   2   3        5.08        0.32      3.56 o 
  -7   2   3       14.05       13.26      3.46 o 
  -6   2   3      307.02      306.76      7.78 o 
  -5   2   3       23.02       24.40      2.37 o 
  -4   2   3      555.97      565.37     10.15 o 
  -3   2   3       26.00       27.61      1.64 o 
  -2   2   3     1757.61     1814.94     17.88 o 
  -1   2   3        4.05        3.87      0.95 o 
   0   2   3     2046.68     2071.48     18.79 o 
   1   2   3        1.18        0.81      0.66 o 
   2   2   3      329.42      332.13      4.04 o 
   3   2   3       28.34       26.87      1.14 o 
   4   2   3       14.19       26.09      2.40 o 
   5   2   3      459.00      465.49      8.55 o 
   6   2   3       79.12       75.08      3.49 o 
   7   2   3        1.37       -0.99      2.30 o 
   8   2   3       61.54       67.64      4.04 o 
   9   2   3       20.25       15.73      3.71 o 
  -8   3   3      115.06      135.10      7.84 o 
  -7   3   3        0.66       -3.08      3.08 o 
  -6   3   3       69.90       72.38      6.12 o 
  -5   3   3        7.68        5.79      1.89 o 
  -4   3   3      364.28      342.88      6.61 o 
  -3   3   3        2.03        1.05      1.21 o 
  -2   3   3     1623.26     1524.29     25.46 o 
  -1   3   3      296.69      324.13      5.40 o 
   0   3   3      714.66      720.00      8.78 o 
   1   3   3        0.01       -0.93      0.93 o 
   2   3   3      247.84      224.28      4.57 o 
   3   3   3        0.44        0.66      0.92 o 
   4   3   3     2585.77     2621.57     27.71 o 
   5   3   3        3.48        1.56      1.47 o 
   6   3   3      354.35      349.01     11.68 o 
   7   3   3      264.27      239.31      7.45 o 
   8   3   3       54.44       52.90      3.24 o 
   9   3   3        6.04        2.96      4.57 o 
  -8   4   3      178.42      195.39     13.14 o 
  -7   4   3        9.53        7.85      3.81 o 
  -6   4   3       84.69       74.32      4.92 o 
  -5   4   3       27.27       23.43      2.86 o 
  -4   4   3      763.64      746.39     10.67 o 
  -3   4   3       46.65       47.73      2.48 o 
  -2   4   3      479.38      460.30      9.14 o 
  -1   4   3       40.22       40.47      2.52 o 
   0   4   3     2198.66     2180.19     32.86 o 
   1   4   3        0.04       -0.93      0.93 o 
   2   4   3      898.72      893.03     10.37 o 
   3   4   3       10.03       11.76      1.25 o 
   4   4   3      446.53      424.80      6.17 o 
   5   4   3       13.31       11.58      1.73 o 
   6   4   3      712.84      700.25     12.00 o 
   7   4   3       17.38       16.84      2.41 o 
   8   4   3       56.99       37.60      2.42 o 
   9   4   3       21.69       15.20      3.19 o 
  -8   5   3       47.83       41.40      7.33 o 
  -7   5   3       29.66       18.45      4.59 o 
  -6   5   3     1057.50     1066.77     21.83 o 
  -5   5   3        1.40       -0.53      2.57 o 
  -4   5   3       99.57       98.20      4.58 o 
  -3   5   3        2.82        4.76      1.87 o 
  -2   5   3     2606.00     2582.65     33.22 o 
  -1   5   3       29.82       35.34      2.89 o 
   0   5   3     2070.50     2135.66     29.80 o 
   1   5   3        9.76        9.15      1.30 o 
   2   5   3     1703.71     1746.50     20.74 o 
   3   5   3       29.03       33.47      1.77 o 
   4   5   3      455.04      443.77      7.20 o 
   5   5   3       36.56       35.99      1.88 o 
   6   5   3     1080.66     1045.31     14.53 o 
   7   5   3        0.07       -0.87      1.77 o 
   8   5   3       12.97       11.00      6.06 o 
   9   5   3        4.63        5.09      2.43 o 
  -7   6   3        3.84        2.65      4.25 o 
  -6   6   3      195.97      186.93      9.20 o 
  -5   6   3      203.88      190.71     11.50 o 
  -4   6   3     1974.12     1976.45     30.55 o 
  -3   6   3       87.22       85.29      5.25 o 
  -2   6   3      682.46      679.51     14.36 o 
  -1   6   3        2.87       -0.39      1.94 o 
   0   6   3     2082.79     2044.58     26.45 o 
   1   6   3       38.46       40.90      2.07 o 
   2   6   3     2386.89     2510.40     25.48 o 
   3   6   3        1.51        2.45      1.30 o 
   4   6   3      626.21      623.97      9.40 o 
   5   6   3        6.80        5.12      1.56 o 
   6   6   3      172.16      170.13      3.76 o 
   7   6   3       12.95       14.08      2.86 o 
   8   6   3      432.47      403.98     26.98 o 
   9   6   3        5.27       -5.69      5.69 o 
  -7   7   3        3.07        1.38      4.44 o 
  -6   7   3       67.90       64.48      6.30 o 
  -5   7   3        2.81        2.27      4.81 o 
  -4   7   3      853.86      858.59     18.62 o 
  -3   7   3      185.11      173.18      8.27 o 
  -2   7   3      846.20      821.48     17.93 o 
  -1   7   3       24.84       21.52      2.77 o 
   0   7   3     1044.26      964.80     15.69 o 
   1   7   3       33.17       34.35      2.96 o 
   2   7   3      902.23      880.26     11.30 o 
   3   7   3        0.18        0.19      1.81 o 
   4   7   3      301.20      280.39      5.77 o 
   5   7   3       53.51       47.73      3.21 o 
   6   7   3      200.89      192.03      5.66 o 
   7   7   3        0.11       -0.96      1.87 o 
   8   7   3      141.39      134.35      7.30 o 
   9   7   3        4.22       -3.37      9.69 o 
  -6   8   3       40.38       43.81      7.00 o 
  -5   8   3        3.66       -3.61      3.61 o 
  -4   8   3       15.78       21.49      4.47 o 
  -3   8   3       71.62       67.48      6.70 o 
  -2   8   3     1342.57     1299.33     21.39 o 
  -1   8   3      129.66      127.14      5.53 o 
   0   8   3      402.88      393.97      8.76 o 
   1   8   3       35.84       42.21      2.67 o 
   2   8   3      531.93      518.41      8.58 o 
   3   8   3        3.53        5.73      1.84 o 
   4   8   3      565.45      557.02     10.41 o 
   5   8   3        5.57        7.18      2.58 o 
   6   8   3        9.86        6.03      2.43 o 
   7   8   3       45.95       47.07      3.85 o 
   8   8   3       72.10       71.95      4.67 o 
   9   8   3        1.71        1.57      4.24 o 
  -6   9   3        2.02        0.81      5.51 o 
  -5   9   3        0.00       -2.55      4.15 o 
  -4   9   3      122.48      142.45      9.65 o 
  -3   9   3        1.38        0.21      4.07 o 
  -2   9   3      186.09      189.52      8.15 o 
  -1   9   3       75.68       78.18      4.79 o 
   0   9   3      958.37      955.62     16.63 o 
   1   9   3      118.67      125.80      5.24 o 
   2   9   3      538.04      553.21      9.49 o 
   3   9   3        0.31        2.30      2.55 o 
   4   9   3      437.45      450.32     13.28 o 
   5   9   3       13.06       13.43      3.70 o 
   6   9   3       81.41       71.07      5.53 o 
   7   9   3        1.50       -1.34      3.14 o 
   8   9   3        0.69        0.69      4.63 o 
   9   9   3        1.93        0.52      4.44 o 
  -5  10   3        2.08       -8.01      8.01 o 
  -4  10   3       26.78       21.38      9.06 o 
  -3  10   3        7.71       11.68      4.25 o 
  -2  10   3      248.91      240.26     10.95 o 
  -1  10   3       10.58       10.94      3.67 o 
   0  10   3      529.67      540.85     13.22 o 
   1  10   3        0.79        2.62      2.69 o 
   2  10   3      422.98      436.52      8.45 o 
   3  10   3       16.62       18.55      4.24 o 
   4  10   3      199.44      201.91      8.94 o 
   5  10   3        0.17       -1.65      3.20 o 
   6  10   3      180.97      190.35      8.73 o 
   7  10   3        6.57        7.01      3.77 o 
   8  10   3        1.88        0.55      4.50 o 
  -4  11   3      153.48      188.00     21.08 o 
  -3  11   3        1.46       -1.31      4.70 o 
  -2  11   3       98.82      107.19      9.57 o 
  -1  11   3       30.86       24.81      5.41 o 
   0  11   3      271.17      257.28      9.16 o 
   1  11   3        2.22        1.57      3.01 o 
   2  11   3      369.28      362.77      8.39 o 
   3  11   3        6.90       12.17      4.28 o 
   4  11   3      150.93      152.55      8.92 o 
   5  11   3       11.86       13.86      4.57 o 
   6  11   3       81.42       88.51      7.00 o 
   7  11   3       29.95       32.68      5.14 o 
   8  11   3       38.63       42.07      5.46 o 
  -3  12   3       34.93       58.17     13.07 o 
  -2  12   3      128.91      127.73      9.81 o 
  -1  12   3        0.26        4.48      5.20 o 
   0  12   3      241.05      219.33      9.50 o 
   1  12   3       72.50       74.67      6.09 o 
   2  12   3      284.86      261.72     10.41 o 
   3  12   3       14.64       13.18      4.98 o 
   4  12   3      321.59      330.90     15.70 o 
   5  12   3       17.07       17.85      4.95 o 
   6  12   3       89.99      105.24     11.76 o 
   7  12   3        4.97        1.07      5.12 o 
  -2  13   3      141.10      138.82     10.51 o 
  -1  13   3       15.00       17.37      8.17 o 
   0  13   3      155.05      159.81     10.32 o 
   1  13   3        1.64       -0.46      3.98 o 
   2  13   3      288.89      274.03      7.47 o 
   3  13   3       18.86       24.64      5.65 o 
   4  13   3      207.43      194.06     19.91 o 
   5  13   3        6.19       14.16      5.26 o 
   6  13   3      166.34      174.90     10.56 o 
  -1  14   3        3.47        9.69      7.45 o 
   0  14   3       56.36       55.03      7.28 o 
   1  14   3        0.60       -3.59      6.61 o 
   2  14   3      121.59      123.31     12.71 o 
   3  14   3        0.07        2.21      5.14 o 
   4  14   3       71.52       56.62     10.96 o 
   5  14   3        0.89        3.79      5.39 o 
  -4 -14   4      113.77      109.95     11.61 o 
  -3 -14   4        2.38        4.66      6.40 o 
  -2 -14   4       48.82       46.95      4.74 o 
  -1 -14   4        0.14       -1.75      6.32 o 
   0 -14   4       29.14       30.90      8.16 o 
  -6 -13   4       11.32       16.76      9.02 o 
  -5 -13   4       10.00       12.50      6.62 o 
  -4 -13   4      138.79      150.23     10.99 o 
  -3 -13   4        9.69       11.79      5.14 o 
  -2 -13   4      177.19      175.54      8.41 o 
  -1 -13   4        0.08       -4.71      4.71 o 
   0 -13   4       75.91       63.58      9.48 o 
   1 -13   4        1.26        8.15      7.26 o 
   2 -13   4       66.45       72.40      8.83 o 
  -7 -12   4       49.12       40.78      6.11 o 
  -6 -12   4        4.17        4.12      4.43 o 
  -5 -12   4        5.81        1.55      4.38 o 
  -4 -12   4       96.91      112.19      9.52 o 
  -3 -12   4        0.14        1.64      4.20 o 
  -2 -12   4      203.95      200.36      7.71 o 
  -1 -12   4       13.90       17.47      5.12 o 
   0 -12   4      225.12      243.69     11.44 o 
   1 -12   4        3.61        3.35      5.32 o 
   2 -12   4      113.57      137.07     12.00 o 
   3 -12   4        2.39       -3.37      9.27 o 
  -7 -11   4        0.77       -3.84      3.84 o 
  -6 -11   4       15.41       22.75      5.96 o 
  -5 -11   4      212.16      221.57     10.15 o 
  -4 -11   4        8.92        7.69      4.29 o 
  -3 -11   4       31.58       24.86      4.86 o 
  -2 -11   4      279.40      284.65      8.67 o 
  -1 -11   4        0.49        0.69      2.85 o 
   0 -11   4      132.33      152.39      7.94 o 
   1 -11   4       24.22       24.98      8.02 o 
   2 -11   4      124.56      116.76      8.91 o 
   3 -11   4       15.64        4.82      6.54 o 
   4 -11   4       57.32       56.91     14.33 o 
  -8 -10   4       30.69       27.46      4.88 o 
  -7 -10   4        0.39       -3.19      3.80 o 
  -6 -10   4       92.22       95.82      6.16 o 
  -5 -10   4        4.62        1.74      3.54 o 
  -4 -10   4       22.88       17.14      4.00 o 
  -3 -10   4       86.23       77.09      5.64 o 
  -2 -10   4       49.49       43.70      4.54 o 
  -1 -10   4       20.06       16.73      3.01 o 
   0 -10   4      112.13      119.71      5.90 o 
   1 -10   4        0.31        2.97      3.67 o 
   2 -10   4       54.36       55.61      6.65 o 
   3 -10   4        5.43        3.73      5.21 o 
   4 -10   4       38.87       13.91      9.69 o 
   5 -10   4        2.38       -5.48      9.27 o 
  -8  -9   4       14.35       20.90      4.44 o 
  -7  -9   4        1.33        0.06      3.30 o 
  -6  -9   4      133.73      143.59      6.74 o 
  -5  -9   4        5.25       12.21      3.21 o 
  -4  -9   4      123.13      137.65      6.70 o 
  -3  -9   4       82.10       80.23      5.37 o 
  -2  -9   4      110.47       95.54      4.83 o 
  -1  -9   4        1.54       -1.11      2.27 o 
   0  -9   4      271.88      257.14      7.36 o 
   1  -9   4       36.93       28.01      2.96 o 
   2  -9   4       46.63       48.46      5.21 o 
   3  -9   4        1.09        3.60      3.86 o 
   4  -9   4       64.87       72.92      9.39 o 
   5  -9   4        0.89        1.96      5.12 o 
   6  -9   4       11.48        7.17     10.96 o 
  -9  -8   4        4.63        7.59      5.90 o 
  -8  -8   4       18.97       25.90      4.14 o 
  -7  -8   4        3.90       -0.56      4.11 o 
  -6  -8   4      147.37      146.40      6.36 o 
  -5  -8   4       92.20       89.45      4.50 o 
  -4  -8   4      746.87      766.44     15.71 o 
  -3  -8   4        3.16        1.36      2.02 o 
  -2  -8   4      393.40      389.92      7.25 o 
  -1  -8   4      122.81      121.38      4.00 o 
   0  -8   4       88.57       87.43      4.12 o 
   1  -8   4       36.53       31.97      2.89 o 
   2  -8   4      440.49      432.45      8.78 o 
   3  -8   4        5.31        4.54      3.65 o 
   4  -8   4       72.41       76.91      7.13 o 
   5  -8   4        2.95       -0.84      4.44 o 
   6  -8   4       57.57       54.63      7.54 o 
  -9  -7   4        1.02       -3.37      4.64 o 
  -8  -7   4       46.01       54.84     12.86 o 
  -7  -7   4       27.61       24.85      3.32 o 
  -6  -7   4       67.62       73.33      3.91 o 
  -5  -7   4       30.04       37.30      3.03 o 
  -4  -7   4      996.61     1018.11     15.77 o 
  -3  -7   4       45.97       44.82      2.69 o 
  -2  -7   4     2043.24     2032.30     21.76 o 
  -1  -7   4       23.86       23.73      2.13 o 
   0  -7   4      781.86      759.99     11.22 o 
   1  -7   4      107.18      110.66      3.88 o 
   2  -7   4      470.14      467.53     10.30 o 
   3  -7   4       26.25       29.47      4.30 o 
   4  -7   4      219.91      234.98     10.38 o 
   5  -7   4        5.87        0.47      4.26 o 
   6  -7   4       44.52       45.70      8.88 o 
   7  -7   4        1.52        2.99      5.56 o 
  -9  -6   4        0.11       -2.53      4.64 o 
  -8  -6   4       37.17       39.35      3.32 o 
  -7  -6   4        0.53       -0.63      2.34 o 
  -6  -6   4        2.11        2.62      2.07 o 
  -5  -6   4        4.18        5.71      1.82 o 
  -4  -6   4      170.46      155.72      3.96 o 
  -3  -6   4      179.47      185.26      5.79 o 
  -2  -6   4      855.96      838.23     10.04 o 
  -1  -6   4       66.97       65.09      2.58 o 
   0  -6   4     1479.44     1430.93     16.99 o 
   1  -6   4        4.57        4.25      1.47 o 
   2  -6   4      695.06      694.02     11.14 o 
   3  -6   4      134.11      139.69      6.73 o 
   4  -6   4      283.07      279.31      9.35 o 
   5  -6   4       13.83       15.92      3.63 o 
   6  -6   4       68.56       72.31      7.35 o 
   7  -6   4        0.39       -4.69      4.69 o 
  -9  -5   4        0.40        2.95      4.64 o 
  -8  -5   4       35.70       38.11      3.34 o 
  -7  -5   4        1.68        4.59      2.07 o 
  -6  -5   4       43.07       47.90      2.98 o 
  -5  -5   4       20.36       22.41      2.11 o 
  -4  -5   4      537.43      588.03      8.65 o 
  -3  -5   4        8.85       11.47      1.74 o 
  -2  -5   4      272.26      262.41      4.23 o 
  -1  -5   4        9.21        3.43      1.09 o 
   0  -5   4      153.93      141.93      3.22 o 
   1  -5   4       12.74       15.57      2.19 o 
   2  -5   4     1268.16     1251.94     17.76 o 
   3  -5   4        1.32        0.24      1.43 o 
   4  -5   4      448.18      465.93     10.12 o 
   5  -5   4        5.82        4.19      2.68 o 
   6  -5   4      161.15      164.46      7.98 o 
   7  -5   4       10.55       10.73      5.17 o 
   8  -5   4       26.14       35.50      6.56 o 
  -9  -4   4        8.79       11.01      3.32 o 
  -8  -4   4       98.78      103.96      4.64 o 
  -7  -4   4        7.94        7.23      2.02 o 
  -6  -4   4      124.66      131.68      4.74 o 
  -5  -4   4       13.79       14.11      1.85 o 
  -4  -4   4       61.01       51.58      2.16 o 
  -3  -4   4      619.06      640.69     16.52 o 
  -2  -4   4      493.88      612.06      7.60 o 
  -1  -4   4       76.38       89.93      2.60 o 
   0  -4   4      739.35      722.03      9.27 o 
   1  -4   4        4.12        0.50      1.37 o 
   2  -4   4      350.22      336.92      5.71 o 
   3  -4   4       44.59       55.94      3.09 o 
   4  -4   4      854.56      882.96     13.72 o 
   5  -4   4        0.26        1.42      2.18 o 
   6  -4   4      192.05      200.99     13.69 o 
   7  -4   4       11.67       14.64      4.89 o 
   8  -4   4       48.70       57.97      7.12 o 
  -9  -3   4       15.14       12.91      3.73 o 
  -8  -3   4      103.37       94.38      5.84 o 
  -7  -3   4        6.28        6.91      2.12 o 
  -6  -3   4      373.36      368.78      5.99 o 
  -5  -3   4        8.96        9.04      1.41 o 
  -4  -3   4     1187.38     1241.08     13.55 o 
  -3  -3   4       88.66       95.85      2.68 o 
  -2  -3   4       33.30       21.06      1.57 o 
  -1  -3   4      154.06      172.83      2.92 o 
   0  -3   4      314.92      273.80      5.67 o 
   1  -3   4       24.59       19.67      1.54 o 
   2  -3   4      255.21      227.72      4.34 o 
   3  -3   4      105.04      101.45      2.87 o 
   4  -3   4      457.64      453.28      6.73 o 
   5  -3   4      100.82      101.55      4.04 o 
   6  -3   4      124.47      126.00      6.16 o 
   7  -3   4        7.46        7.80      4.72 o 
   8  -3   4       36.55       41.07      5.98 o 
  -9  -2   4        0.60        3.60      3.44 o 
  -8  -2   4       85.89       86.56      6.63 o 
  -7  -2   4       90.82       83.64      4.20 o 
  -6  -2   4      641.23      629.06      8.78 o 
  -5  -2   4       23.48       19.89      1.87 o 
  -4  -2   4      411.11      395.84      5.46 o 
  -3  -2   4      214.93      223.14      3.58 o 
  -2  -2   4     2496.13     2568.50     24.53 o 
  -1  -2   4      416.29      449.69      5.20 o 
   0  -2   4        6.83        3.93      0.92 o 
   1  -2   4      135.04      132.10      3.12 o 
   2  -2   4      445.47      402.59      5.46 o 
   3  -2   4        5.50        5.24      1.17 o 
   4  -2   4      262.77      252.82      4.43 o 
   5  -2   4       29.85       31.67      2.84 o 
   6  -2   4      349.82      344.71     10.28 o 
   7  -2   4        0.04        3.06      3.56 o 
   8  -2   4       18.84       16.27      4.61 o 
   9  -2   4        6.11       -2.10      4.46 o 
  -9  -1   4        0.46        3.20      3.46 o 
  -8  -1   4      141.04      132.90      6.56 o 
  -7  -1   4       28.47       32.42      3.66 o 
  -6  -1   4      587.45      557.64      9.58 o 
  -5  -1   4       65.76       67.59      2.49 o 
  -4  -1   4      675.34      648.95      8.00 o 
  -3  -1   4       11.96        6.10      0.95 o 
  -2  -1   4      390.05      356.48      4.35 o 
  -1  -1   4      319.10      339.16      4.03 o 
   0  -1   4     2117.43     2164.51     18.11 o 
   1  -1   4       63.01       73.69      2.17 o 
   2  -1   4     1738.15     1734.65     16.08 o 
   3  -1   4       99.73      105.53      2.43 o 
   4  -1   4     1031.29      986.98     11.19 o 
   5  -1   4       31.44       28.88      1.58 o 
   6  -1   4      720.03      689.05     12.38 o 
   7  -1   4       26.53       33.16      5.73 o 
   8  -1   4      162.88      162.22      8.68 o 
   9  -1   4        8.97        6.74      4.63 o 
  -9   0   4        3.03        2.18      4.44 o 
  -8   0   4      118.31      107.35      9.73 o 
  -7   0   4        4.13        4.23      2.87 o 
  -6   0   4      249.51      248.42      5.97 o 
  -5   0   4       19.00       22.48      1.75 o 
  -4   0   4     3216.97     3306.12     33.28 o 
  -3   0   4       34.85       42.10      1.82 o 
  -2   0   4      700.54      710.78      7.12 o 
  -1   0   4       91.24       91.55      1.83 o 
   0   0   4     1057.89     1114.51      9.50 o 
   1   0   4      108.62      109.49      1.92 o 
   2   0   4     4326.76     4291.39     36.10 o 
   3   0   4      164.50      170.22      2.83 o 
   4   0   4     1583.26     1599.84     15.92 o 
   5   0   4      156.37      159.95      4.24 o 
   6   0   4      670.61      650.14     12.11 o 
   7   0   4        3.86        7.52      3.89 o 
   8   0   4      471.38      442.54     13.19 o 
   9   0   4       11.11       15.44      4.49 o 
  -9   1   4        6.73        7.50      4.28 o 
  -8   1   4       71.56       71.80      6.94 o 
  -7   1   4       13.20       12.38      3.51 o 
  -6   1   4      178.86      177.15      5.31 o 
  -5   1   4       33.55       34.80      2.41 o 
  -4   1   4     1621.50     1648.40     21.96 o 
  -3   1   4       16.57       18.04      1.26 o 
  -2   1   4     3384.27     3537.85     31.74 o 
  -1   1   4       10.86       10.91      0.85 o 
   0   1   4     1496.13     1490.03     12.37 o 
   1   1   4      412.96      414.30      4.23 o 
   2   1   4      132.95      118.15      2.03 o 
   3   1   4       53.88       66.29      1.85 o 
   4   1   4      902.51      907.74     12.50 o 
   5   1   4       67.07       62.43      2.44 o 
   6   1   4      420.55      407.04      9.46 o 
   7   1   4       48.04       46.74      3.74 o 
   8   1   4      199.93      194.00      8.26 o 
   9   1   4        6.38        9.64      4.18 o 
  -9   2   4       28.74       31.58      5.35 o 
  -8   2   4      174.40      167.72      8.37 o 
  -7   2   4        2.22        3.66      3.24 o 
  -6   2   4      187.18      191.21      8.96 o 
  -5   2   4      179.81      198.79      9.97 o 
  -4   2   4       24.77       21.37      1.92 o 
  -3   2   4       41.89       43.62      1.96 o 
  -2   2   4     5065.65     5417.02     50.35 o 
  -1   2   4        5.09        4.02      1.13 o 
   0   2   4      169.76      156.07      2.67 o 
   1   2   4        0.19       -0.69      0.69 o 
   2   2   4      397.99      377.91      4.64 o 
   3   2   4        3.68        3.85      0.84 o 
   4   2   4      582.33      575.21      8.55 o 
   5   2   4        3.45        4.47      1.30 o 
   6   2   4       14.29       14.82      1.99 o 
   7   2   4       22.38       18.91      2.66 o 
   8   2   4      139.70      135.83      6.61 o 
   9   2   4        1.87        0.60      3.55 o 
  -8   3   4      172.89      155.58      8.51 o 
  -7   3   4       13.37        8.81      5.48 o 
  -6   3   4      427.68      425.71     12.99 o 
  -5   3   4        2.45       -0.44      1.91 o 
  -4   3   4      376.90      360.54      7.11 o 
  -3   3   4      352.70      393.87      5.98 o 
  -2   3   4       78.97       59.94      2.65 o 
  -1   3   4       30.92       35.10      2.29 o 
   0   3   4     2881.53     2934.90     29.38 o 
   1   3   4        1.09       -0.85      0.85 o 
   2   3   4     1002.64      970.67     10.59 o 
   3   3   4       11.06       11.59      1.15 o 
   4   3   4      442.83      426.79      5.46 o 
   5   3   4        2.57        1.18      1.25 o 
   6   3   4      684.75      666.02     10.27 o 
   7   3   4       12.01       12.36      2.20 o 
   8   3   4        2.15        4.34      3.53 o 
   9   3   4       22.20       14.63      5.10 o 
  -8   4   4      104.54      123.69      8.03 o 
  -7   4   4       75.10       73.40      6.14 o 
  -6   4   4     1233.17     1190.46     20.62 o 
  -5   4   4       12.45       15.23      4.02 o 
  -4   4   4      519.49      502.95      8.77 o 
  -3   4   4        0.53        2.67      1.43 o 
  -2   4   4      777.05      685.91     10.04 o 
  -1   4   4      192.27      218.28      4.59 o 
   0   4   4     1666.21     1597.60     19.28 o 
   1   4   4       78.55       84.40      2.85 o 
   2   4   4      379.97      365.82      5.35 o 
   3   4   4      160.78      157.05      3.21 o 
   4   4   4     1205.49     1205.23     15.48 o 
   5   4   4        5.40        5.52      1.23 o 
   6   4   4     1098.99     1071.10     14.98 o 
   7   4   4       43.21       31.77      2.54 o 
   8   4   4       85.83       84.95      4.24 o 
   9   4   4       24.95       22.53      4.44 o 
  -8   5   4       83.67       84.83      7.50 o 
  -7   5   4        4.96       -0.10      3.98 o 
  -6   5   4      472.22      469.67     16.37 o 
  -5   5   4        0.35        0.60      3.52 o 
  -4   5   4     3041.82     3027.64     39.67 o 
  -3   5   4        0.22       -0.07      1.65 o 
  -2   5   4     1113.62     1096.26     17.73 o 
  -1   5   4       25.06       22.50      2.71 o 
   0   5   4     1145.19     1101.55     16.91 o 
   1   5   4        0.23       -1.11      1.11 o 
   2   5   4     1507.70     1475.51     15.36 o 
   3   5   4        8.26        7.51      1.40 o 
   4   5   4      384.13      393.77      6.21 o 
   5   5   4       87.41       95.12      2.82 o 
   6   5   4      251.59      262.99      4.83 o 
   7   5   4        0.21        2.46      1.91 o 
   8   5   4      783.40      705.14     16.12 o 
   9   5   4       11.01       12.45      6.01 o 
  -7   6   4        0.00        4.22      4.57 o 
  -6   6   4      152.24      165.00      8.63 o 
  -5   6   4       23.66       20.96      4.10 o 
  -4   6   4     2506.18     2501.56     34.11 o 
  -3   6   4       91.05       87.89      5.16 o 
  -2   6   4     2105.93     2048.97     30.43 o 
  -1   6   4       24.38       22.71      2.83 o 
   0   6   4     2099.15     2072.07     29.76 o 
   1   6   4        7.80        8.61      1.52 o 
   2   6   4     1080.80     1084.28     12.67 o 
   3   6   4       59.56       59.33      3.39 o 
   4   6   4      256.00      249.48      5.84 o 
   5   6   4        5.24        2.59      1.73 o 
   6   6   4      280.45      275.66      9.15 o 
   7   6   4        1.78        3.61      1.99 o 
   8   6   4      168.11      158.11      5.05 o 
   9   6   4        0.06       -0.27      3.62 o 
  -7   7   4        2.03       -3.57      4.76 o 
  -6   7   4      124.87      132.51      8.44 o 
  -5   7   4       37.20       39.93      5.29 o 
  -4   7   4      103.56       96.57      6.49 o 
  -3   7   4       64.29       63.20      5.29 o 
  -2   7   4     4194.07     4102.39     57.19 o 
  -1   7   4        0.02       -0.32      2.74 o 
   0   7   4      715.50      703.07     12.57 o 
   1   7   4        0.40       -0.05      1.59 o 
   2   7   4     1036.51      999.44     11.58 o 
   3   7   4        5.42        6.91      1.86 o 
   4   7   4      603.51      601.02      9.85 o 
   5   7   4       25.76       21.39      2.71 o 
   6   7   4       67.55       74.28      4.03 o 
   7   7   4        4.54        0.31      2.77 o 
   8   7   4       67.50       72.88      4.26 o 
   9   7   4        0.00       -3.85      4.11 o 
  -6   8   4       38.63       56.76      6.53 o 
  -5   8   4        1.95       -0.88      3.88 o 
  -4   8   4      198.23      192.21      9.19 o 
  -3   8   4      133.26      130.44      7.31 o 
  -2   8   4      262.32      248.96      8.55 o 
  -1   8   4      696.49      681.49     13.81 o 
   0   8   4     1359.63     1292.38     20.60 o 
   1   8   4       32.22       27.03      2.54 o 
   2   8   4      569.57      556.13      8.68 o 
   3   8   4        9.39       11.86      2.52 o 
   4   8   4      268.86      252.21      7.63 o 
   5   8   4        1.92        0.61      2.52 o 
   6   8   4      176.10      188.96      6.59 o 
   7   8   4        1.87        1.58      4.14 o 
   8   8   4       30.08       32.29      5.52 o 
   9   8   4        5.77        4.49      4.56 o 
  -6   9   4       88.48      105.92      9.81 o 
  -5   9   4        2.04        6.70      4.54 o 
  -4   9   4      122.59      119.49      9.14 o 
  -3   9   4        0.01        0.01      3.35 o 
  -2   9   4      188.14      181.60     10.87 o 
  -1   9   4        4.73        3.16      3.44 o 
   0   9   4      736.77      719.48     13.68 o 
   1   9   4      424.76      414.52      9.19 o 
   2   9   4      206.39      217.65      6.07 o 
   3   9   4        0.02       -2.00      2.53 o 
   4   9   4      288.03      285.29     10.16 o 
   5   9   4        0.01       -2.33      2.96 o 
   6   9   4      152.19      151.06      9.87 o 
   7   9   4        4.34       -1.12      3.44 o 
   8   9   4       17.03       23.61      4.12 o 
  -5  10   4       22.76       25.41      8.19 o 
  -4  10   4      194.75      198.53     21.71 o 
  -3  10   4        0.19        0.91      4.77 o 
  -2  10   4      443.15      431.46     14.48 o 
  -1  10   4        4.28        5.60      3.59 o 
   0  10   4      343.01      337.15     18.74 o 
   1  10   4       40.69       38.46      3.80 o 
   2  10   4      361.19      370.37      7.68 o 
   3  10   4       21.23       15.49      4.21 o 
   4  10   4      128.80      143.91      8.31 o 
   5  10   4        4.50        6.08      3.75 o 
   6  10   4       36.63       33.11      4.94 o 
   7  10   4        0.01        1.69      3.77 o 
   8  10   4       63.56       57.55      7.31 o 
  -4  11   4      288.76      370.52     26.98 o 
  -3  11   4       16.93       18.79      6.00 o 
  -2  11   4      249.18      272.27     12.15 o 
  -1  11   4        0.67        5.58      4.61 o 
   0  11   4      435.79      436.18     17.31 o 
   1  11   4        1.74       -1.49      3.31 o 
   2  11   4      351.96      350.50      8.34 o 
   3  11   4       22.05       26.44      4.94 o 
   4  11   4       72.60       60.32      6.31 o 
   5  11   4        7.26        4.12      3.97 o 
   6  11   4       51.94       55.16      8.43 o 
   7  11   4        7.95        8.97      4.43 o 
   8  11   4       18.11       20.56      4.85 o 
  -3  12   4       43.63       25.29     11.80 o 
  -2  12   4      323.82      372.52     14.68 o 
  -1  12   4        0.73        5.24      5.10 o 
   0  12   4      242.52      242.93     11.06 o 
   1  12   4       35.80       34.29      4.93 o 
   2  12   4      229.29      220.04      6.81 o 
   3  12   4        6.54       12.92      4.83 o 
   4  12   4      183.25      173.99     10.22 o 
   5  12   4        4.05        4.47      4.69 o 
   6  12   4       75.57       83.86      9.73 o 
   7  12   4        7.32        7.00      4.89 o 
  -2  13   4       96.97      108.44      9.82 o 
  -1  13   4       95.78      110.59      9.37 o 
   0  13   4      245.34      243.02     14.47 o 
   1  13   4        0.00       -3.59      3.59 o 
   2  13   4      201.49      193.68      6.45 o 
   3  13   4       34.44       25.59      6.18 o 
   4  13   4       92.12       84.24      8.15 o 
   5  13   4        0.02       -4.46      4.60 o 
   6  13   4       86.36       87.24     10.04 o 
   0  14   4       72.12       69.22      9.16 o 
   1  14   4       24.64       29.64      5.89 o 
   2  14   4      117.98      117.33      6.02 o 
   3  14   4        0.17       -4.83      4.83 o 
   4  14   4       53.10       54.79      7.58 o 
   5  14   4        0.24       -3.40      5.10 o 
  -4 -14   5      147.23      159.48     13.70 o 
  -3 -14   5       18.16       19.66      7.43 o 
  -2 -14   5       73.86      103.79     11.77 o 
  -1 -14   5        0.36       -3.90      5.94 o 
  -5 -13   5       14.31       23.58      5.83 o 
  -4 -13   5      110.93      130.11      9.56 o 
  -3 -13   5       10.58       11.84      7.00 o 
  -2 -13   5      238.62      268.44     17.77 o 
  -1 -13   5       29.71       28.36      7.17 o 
   0 -13   5      137.32      141.37     16.02 o 
   1 -13   5        0.24        3.62      7.30 o 
  -6 -12   5       42.46       61.94     12.02 o 
  -5 -12   5        0.17        4.64      4.70 o 
  -4 -12   5       81.01       87.36      7.61 o 
  -3 -12   5       12.20       16.08      4.95 o 
  -2 -12   5      169.10      167.65      8.72 o 
  -1 -12   5       27.50       23.80      9.39 o 
   0 -12   5      268.93      293.00     14.76 o 
   1 -12   5       20.97       20.96      7.13 o 
   2 -12   5      121.54      150.43     20.85 o 
   3 -12   5        0.26       -2.11     10.12 o 
  -7 -11   5        3.91       -4.05      4.05 o 
  -6 -11   5       38.47       43.49      6.08 o 
  -5 -11   5       16.63       22.40      4.95 o 
  -4 -11   5      151.69      161.79      9.24 o 
  -3 -11   5       40.45       37.39      5.34 o 
  -2 -11   5      115.12      129.34      6.29 o 
  -1 -11   5        7.87        4.74      3.78 o 
   0 -11   5      108.93      109.44      6.97 o 
   1 -11   5       58.70       63.99      8.56 o 
   2 -11   5      163.32      188.63     11.24 o 
   3 -11   5        6.64       16.86     10.12 o 
   4 -11   5       41.76       32.46     12.65 o 
  -8 -10   5       37.33       39.19      8.85 o 
  -7 -10   5        9.12       12.10      4.43 o 
  -6 -10   5      152.38      165.16      9.09 o 
  -5 -10   5      108.19      106.79      6.70 o 
  -4 -10   5      291.98      289.85      9.63 o 
  -3 -10   5        0.69       -2.36      3.17 o 
  -2 -10   5      184.63      188.37      6.59 o 
  -1 -10   5       30.99       29.62      3.36 o 
   0 -10   5       94.72      100.39      5.91 o 
   1 -10   5        0.81        2.97      3.53 o 
   2 -10   5       44.55       69.92      7.12 o 
   3 -10   5       11.90       13.49      6.56 o 
   4 -10   5       41.66       53.11     13.49 o 
   5 -10   5        1.84       -2.95      9.69 o 
  -8  -9   5       47.31       55.73      6.24 o 
  -7  -9   5       13.12       10.71      7.59 o 
  -6  -9   5      126.96      133.99      6.94 o 
  -5  -9   5       19.58       22.50      3.85 o 
  -4  -9   5      590.45      614.37     14.34 o 
  -3  -9   5      601.08      595.39     13.84 o 
  -2  -9   5      614.57      641.51     11.43 o 
  -1  -9   5      117.64      104.60      4.76 o 
   0  -9   5      209.25      207.15      6.22 o 
   1  -9   5       16.95        9.10      3.27 o 
   2  -9   5       71.26       66.01      5.74 o 
   3  -9   5        0.09       -1.62      3.46 o 
   4  -9   5       43.30       58.30      9.21 o 
   5  -9   5        5.50        7.17      9.69 o 
  -8  -8   5       30.48       28.86      4.91 o 
  -7  -8   5        6.44       10.75      4.17 o 
  -6  -8   5      145.60      151.06      7.38 o 
  -5  -8   5        4.89        5.58      3.14 o 
  -4  -8   5      380.72      392.49     10.39 o 
  -3  -8   5       23.09       26.67      3.08 o 
  -2  -8   5     2261.61     2278.41     30.39 o 
  -1  -8   5      373.73      365.05      7.26 o 
   0  -8   5      848.85      843.86     15.02 o 
   1  -8   5       59.72       54.20      4.84 o 
   2  -8   5      374.97      380.39      9.86 o 
   3  -8   5        8.98        8.51      3.27 o 
   4  -8   5       91.44      107.92      8.16 o 
   5  -8   5        0.24       -4.61      4.65 o 
   6  -8   5       31.28       42.16      7.02 o 
  -9  -7   5        0.03        2.95      5.90 o 
  -8  -7   5       19.28       22.52      4.85 o 
  -7  -7   5        8.04        7.89      3.20 o 
  -6  -7   5      289.11      289.06      9.37 o 
  -5  -7   5        1.98        0.75      2.23 o 
  -4  -7   5      635.46      641.39     23.55 o 
  -3  -7   5        3.20        4.01      1.83 o 
  -2  -7   5     1747.22     1728.70     20.16 o 
  -1  -7   5      340.59      362.14      7.03 o 
   0  -7   5     4230.77     4147.51     48.02 o 
   1  -7   5       11.42       10.01      2.36 o 
   2  -7   5      646.57      627.48     11.55 o 
   3  -7   5       36.49       40.18      4.20 o 
   4  -7   5      320.59      349.89     14.11 o 
   5  -7   5        1.34       -0.70      4.50 o 
   6  -7   5       70.39       75.67      7.94 o 
  -9  -6   5        0.10       -2.95      5.06 o 
  -8  -6   5       45.50       54.65      8.64 o 
  -7  -6   5        6.47        2.23      2.58 o 
  -6  -6   5      176.85      187.86      6.11 o 
  -5  -6   5       70.35       75.78      4.23 o 
  -4  -6   5      761.90      761.35     11.11 o 
  -3  -6   5       15.53       14.65      1.94 o 
  -2  -6   5     1209.18     1177.78     14.98 o 
  -1  -6   5       22.47       27.50      2.05 o 
   0  -6   5     2863.72     2784.77     30.70 o 
   1  -6   5      295.47      296.43      6.34 o 
   2  -6   5     2180.43     2139.12     28.80 o 
   3  -6   5        2.05       -1.98      2.52 o 
   4  -6   5      276.43      304.27     11.50 o 
   5  -6   5       43.05       33.22      4.87 o 
   6  -6   5      128.99      123.24     13.65 o 
   7  -6   5        5.04        3.90      5.10 o 
  -9  -5   5        6.32        4.67      3.84 o 
  -8  -5   5       43.74       43.72      4.91 o 
  -7  -5   5        6.36        5.81      2.49 o 
  -6  -5   5       44.59       46.15      3.40 o 
  -5  -5   5      138.77      144.87      4.70 o 
  -4  -5   5      349.04      358.81      6.74 o 
  -3  -5   5        0.11        0.16      1.46 o 
  -2  -5   5      351.32      316.49      6.31 o 
  -1  -5   5       11.92        9.90      1.56 o 
   0  -5   5      737.16      720.72     10.43 o 
   1  -5   5       56.41       54.78      3.29 o 
   2  -5   5     2216.73     2163.00     28.54 o 
   3  -5   5       85.53       88.67      4.19 o 
   4  -5   5      437.08      454.16     16.73 o 
   5  -5   5       17.87       16.14      3.95 o 
   6  -5   5      120.93      127.52      8.72 o 
   7  -5   5        7.30        9.57      5.17 o 
  -9  -4   5       10.52       11.13      6.32 o 
  -8  -4   5       56.37       58.59      8.25 o 
  -7  -4   5        0.13        0.01      2.14 o 
  -6  -4   5       88.85       92.83      3.94 o 
  -5  -4   5        5.14        2.99      1.65 o 
  -4  -4   5      406.21      444.74      7.03 o 
  -3  -4   5       88.67       93.24      4.50 o 
  -2  -4   5      182.47      152.78      3.21 o 
  -1  -4   5      791.91      888.93     11.39 o 
   0  -4   5      865.95      773.09      9.49 o 
   1  -4   5       53.29       51.18      2.65 o 
   2  -4   5     1088.32     1058.60     14.28 o 
   3  -4   5        1.63        3.71      1.79 o 
   4  -4   5     1090.37     1122.46     18.37 o 
   5  -4   5      128.89      136.07      5.49 o 
   6  -4   5       90.78       92.31      7.28 o 
   7  -4   5        7.30       12.24      4.86 o 
   8  -4   5       49.86       61.17      7.54 o 
  -9  -3   5        0.67        3.81      3.70 o 
  -8  -3   5       64.71       73.52      5.45 o 
  -7  -3   5       11.40        5.62      2.25 o 
  -6  -3   5      345.85      349.73      6.64 o 
  -5  -3   5        3.99        3.33      1.32 o 
  -4  -3   5      633.82      631.99      8.57 o 
  -3  -3   5       12.98       22.21      3.24 o 
  -2  -3   5     5535.08     5984.97     58.49 o 
  -1  -3   5        8.54       18.30      1.45 o 
   0  -3   5      515.39      447.09      6.01 o 
   1  -3   5      119.05      130.12      3.60 o 
   2  -3   5     1947.58     1908.38     23.16 o 
   3  -3   5       23.01       25.51      1.82 o 
   4  -3   5      837.30      846.83     10.74 o 
   5  -3   5        9.64       10.62      2.34 o 
   6  -3   5      242.88      229.60      9.60 o 
   7  -3   5        4.56        7.21      4.21 o 
   8  -3   5       17.58       22.84      8.33 o 
  -9  -2   5        1.58       -3.34      3.34 o 
  -8  -2   5       68.94       82.83      6.39 o 
  -7  -2   5       32.05       30.74      3.19 o 
  -6  -2   5      283.94      281.38      5.85 o 
  -5  -2   5       42.63       44.93      2.11 o 
  -4  -2   5     1082.79     1084.57     12.41 o 
  -3  -2   5      202.28      202.03      5.57 o 
  -2  -2   5     3946.20     4266.08     40.08 o 
  -1  -2   5      600.68      620.96      7.63 o 
   0  -2   5     6837.61     7068.96     61.80 o 
   1  -2   5        6.17        7.92      1.26 o 
   2  -2   5      598.98      513.15      6.70 o 
   3  -2   5       17.87       22.17      2.35 o 
   4  -2   5      791.66      807.86      9.97 o 
   5  -2   5        1.88        0.31      1.52 o 
   6  -2   5      344.10      334.34     11.13 o 
   7  -2   5        5.14       -2.74      3.92 o 
   8  -2   5       30.16       29.25      5.41 o 
  -9  -1   5        0.01       -1.32      3.52 o 
  -8  -1   5       87.04       79.32      5.66 o 
  -7  -1   5        1.68        1.72      2.86 o 
  -6  -1   5      113.66      117.07      4.13 o 
  -5  -1   5      173.06      172.64      3.77 o 
  -4  -1   5      673.06      649.71      8.31 o 
  -3  -1   5       75.08       84.08      2.53 o 
  -2  -1   5      399.97      389.84      4.91 o 
  -1  -1   5      341.24      345.66      4.53 o 
   0  -1   5     8129.40     8352.29     69.70 o 
   1  -1   5       69.78       75.40      2.14 o 
   2  -1   5     1767.86     1795.27     16.08 o 
   3  -1   5       17.02       22.55      1.25 o 
   4  -1   5     1219.79     1207.75     12.80 o 
   5  -1   5        4.32        3.46      1.36 o 
   6  -1   5      291.36      289.10      9.90 o 
   7  -1   5       16.76       18.30      4.21 o 
   8  -1   5      185.24      189.74     14.92 o 
   9  -1   5        1.48       -1.35      4.29 o 
  -9   0   5        4.94       10.13      4.14 o 
  -8   0   5       27.11       29.78      4.82 o 
  -7   0   5        0.32        2.35      3.61 o 
  -6   0   5      200.66      208.80      6.34 o 
  -5   0   5       38.29       39.52      2.35 o 
  -4   0   5      140.38      135.51      3.59 o 
  -3   0   5        6.55        6.58      1.30 o 
  -2   0   5     1461.01     1396.06     12.93 o 
  -1   0   5      148.27      156.15      2.84 o 
   0   0   5     1505.56     1527.62     12.85 o 
   1   0   5        0.03       -0.13      0.72 o 
   2   0   5     7856.24     8249.68     68.68 o 
   3   0   5      608.20      648.77      7.43 o 
   4   0   5     1566.85     1535.49     17.54 o 
   5   0   5       39.29       51.79      2.70 o 
   6   0   5      716.61      722.22     17.17 o 
   7   0   5        8.26        4.18      3.67 o 
   8   0   5      109.03      102.57      8.41 o 
   9   0   5        0.70        4.06      4.20 o 
  -9   1   5        6.64        4.93      4.77 o 
  -8   1   5       58.30       62.56      5.54 o 
  -7   1   5        0.87        0.92      3.03 o 
  -6   1   5       99.11      111.63      5.12 o 
  -5   1   5        0.21       -0.93      1.46 o 
  -4   1   5      122.30      112.56      3.82 o 
  -3   1   5       62.01       62.05      2.16 o 
  -2   1   5     2339.99     2403.13     22.29 o 
  -1   1   5        3.17        1.79      0.79 o 
   0   1   5     1569.42     1600.93     13.54 o 
   1   1   5       28.18       30.64      1.17 o 
   2   1   5     3504.55     3583.31     30.55 o 
   3   1   5        0.90        2.90      0.97 o 
   4   1   5     1488.06     1561.11     16.61 o 
   5   1   5        7.54       13.91      1.80 o 
   6   1   5      535.36      532.00     10.41 o 
   7   1   5       15.46       17.56      3.35 o 
   8   1   5       96.72       79.91      6.17 o 
   9   1   5        4.45       -0.19      3.95 o 
  -8   2   5       62.97       58.06      5.62 o 
  -7   2   5        5.70        5.85      3.45 o 
  -6   2   5       51.03       62.67      4.35 o 
  -5   2   5       83.89       83.14      3.64 o 
  -4   2   5      350.51      351.61      7.05 o 
  -3   2   5       85.43       86.76      2.74 o 
  -2   2   5      269.26      369.43      5.23 o 
  -1   2   5       78.03       84.83      2.09 o 
   0   2   5     3285.39     3334.58     28.69 o 
   1   2   5       41.74       46.58      1.41 o 
   2   2   5      485.60      467.52      5.04 o 
   3   2   5       57.65       62.34      3.66 o 
   4   2   5      498.91      513.19      7.04 o 
   5   2   5       87.81       89.14      3.92 o 
   6   2   5      221.18      216.79      5.98 o 
   7   2   5        2.09        1.78      2.33 o 
   8   2   5       84.65       85.40      8.58 o 
   9   2   5       10.70       16.14      4.17 o 
  -8   3   5       54.13       64.58      6.57 o 
  -7   3   5       17.11       15.48      4.13 o 
  -6   3   5      193.78      206.24      7.26 o 
  -5   3   5        1.47       -0.19      2.23 o 
  -4   3   5       38.28       36.91      2.53 o 
  -3   3   5      379.58      388.08      6.08 o 
  -2   3   5       10.47        3.72      1.25 o 
  -1   3   5        4.72        4.36      1.44 o 
   0   3   5       33.37       49.91      2.19 o 
   1   3   5       51.91       55.55      2.06 o 
   2   3   5      792.82      787.93      8.92 o 
   3   3   5      169.28      162.03      3.43 o 
   4   3   5      724.94      720.82      8.52 o 
   5   3   5       43.89       47.84      1.86 o 
   6   3   5      247.05      238.74      6.11 o 
   7   3   5        5.02        4.95      2.37 o 
   8   3   5       55.50       68.24      4.88 o 
   9   3   5        9.82        7.54      3.96 o 
  -8   4   5      104.67      102.02      7.67 o 
  -7   4   5        4.90        9.96      4.10 o 
  -6   4   5      149.59      152.15      7.86 o 
  -5   4   5       35.04       39.15      5.05 o 
  -4   4   5      601.75      601.65     10.93 o 
  -3   4   5       31.34       34.18      2.32 o 
  -2   4   5      581.17      570.07      9.00 o 
  -1   4   5      280.13      291.18      6.74 o 
   0   4   5      103.73      166.36      3.74 o 
   1   4   5        5.00        1.37      1.01 o 
   2   4   5     1226.66     1231.28     12.48 o 
   3   4   5       10.94        9.98      1.26 o 
   4   4   5     1007.09     1038.00     12.55 o 
   5   4   5       27.16       28.29      1.80 o 
   6   4   5      280.11      279.27      6.65 o 
   7   4   5       26.53       24.44      2.95 o 
   8   4   5      321.28      334.94     12.41 o 
   9   4   5       20.27       19.50      4.81 o 
  -7   5   5        0.71       -3.11      3.73 o 
  -6   5   5      232.76      242.42      9.99 o 
  -5   5   5        9.66       11.66      3.57 o 
  -4   5   5      863.84      881.16     14.77 o 
  -3   5   5       11.57       10.06      2.08 o 
  -2   5   5     1056.47     1006.34     15.37 o 
  -1   5   5        3.08        2.29      1.71 o 
   0   5   5     1605.80     1530.56     19.40 o 
   1   5   5       69.22       72.92      3.02 o 
   2   5   5       53.52       48.87      5.38 o 
   3   5   5      131.31      126.00      4.92 o 
   4   5   5      862.96      878.09     11.11 o 
   5   5   5       28.77       31.75      2.03 o 
   6   5   5      448.80      444.60      8.91 o 
   7   5   5        1.26       -0.22      2.16 o 
   8   5   5       72.61       75.47      5.18 o 
   9   5   5        3.80        6.31      4.23 o 
  -7   6   5       12.03       16.70      4.79 o 
  -6   6   5      108.07      105.96      7.23 o 
  -5   6   5        9.02       14.37      3.97 o 
  -4   6   5       38.76       39.24      4.20 o 
  -3   6   5      120.17      113.54      5.69 o 
  -2   6   5     3133.78     3038.86     39.49 o 
  -1   6   5       53.61       47.71      4.84 o 
   0   6   5      700.45      649.77     14.99 o 
   1   6   5       12.86       11.44      1.80 o 
   2   6   5      682.62      668.97     10.02 o 
   3   6   5       30.86       39.26      2.46 o 
   4   6   5      200.01      198.76      7.35 o 
   5   6   5       41.09       39.68      3.00 o 
   6   6   5      198.72      200.04      5.94 o 
   7   6   5        0.87       -0.05      2.15 o 
   8   6   5       18.74       23.58      3.44 o 
   9   6   5        4.47        2.88      4.15 o 
  -7   7   5        0.63       -2.08      5.01 o 
  -6   7   5        9.29       13.60      4.50 o 
  -5   7   5       27.14       28.79      4.71 o 
  -4   7   5      122.32      113.32      8.93 o 
  -3   7   5       33.86       31.64      4.21 o 
  -2   7   5        5.47       -2.54      2.54 o 
  -1   7   5       32.59       33.81      3.71 o 
   0   7   5     2738.43     2622.65     42.01 o 
   1   7   5      114.77      116.05      3.86 o 
   2   7   5      451.62      445.67      7.18 o 
   3   7   5        6.14        7.86      1.99 o 
   4   7   5      148.93      139.35      5.00 o 
   5   7   5        0.28       -2.28      2.28 o 
   6   7   5      153.40      147.90      6.27 o 
   7   7   5        0.06       -2.04      4.56 o 
   8   7   5       73.39       80.52      5.42 o 
   9   7   5        1.67       -3.86      3.86 o 
  -6   8   5       41.18       47.12      7.03 o 
  -5   8   5        2.84        0.51      3.92 o 
  -4   8   5       49.88       48.11      6.39 o 
  -3   8   5        7.17        1.31      3.51 o 
  -2   8   5       98.64       91.51      5.35 o 
  -1   8   5      140.35      134.09      7.62 o 
   0   8   5      236.37      227.77     11.89 o 
   1   8   5        1.58        0.82      2.01 o 
   2   8   5      654.57      648.50     10.46 o 
   3   8   5       12.19       13.98      2.59 o 
   4   8   5      308.92      317.01      8.95 o 
   5   8   5        1.82       -2.96      3.01 o 
   6   8   5      169.38      172.43      8.05 o 
   7   8   5        1.71        2.07      3.37 o 
   8   8   5       50.68       57.65      8.37 o 
   9   8   5        0.78        8.95      5.36 o 
  -5   9   5        0.62        0.22      4.30 o 
  -4   9   5       74.08       82.10      8.07 o 
  -3   9   5        0.72       -3.40      3.40 o 
  -2   9   5      329.49      339.15      9.62 o 
  -1   9   5       64.51       53.72      5.67 o 
   0   9   5      455.73      422.77     11.14 o 
   1   9   5       24.19       25.33      3.37 o 
   2   9   5      572.16      575.37     10.04 o 
   3   9   5        9.85        6.45      3.53 o 
   4   9   5      141.08      130.18      7.75 o 
   5   9   5       12.60        8.55      3.71 o 
   6   9   5       67.11       64.04      5.88 o 
   7   9   5       17.17       14.33      4.31 o 
   8   9   5       90.68      102.56      6.85 o 
  -5  10   5        2.95        4.92      6.78 o 
  -4  10   5      235.42      273.60     16.74 o 
  -3  10   5        0.01        5.45      4.78 o 
  -2  10   5      203.23      201.05     15.82 o 
  -1  10   5        2.01       -2.37      3.53 o 
   0  10   5      302.20      308.57      9.86 o 
   1  10   5      234.00      235.45      7.30 o 
   2  10   5       15.15       10.67      2.66 o 
   3  10   5        0.12        5.41      5.68 o 
   4  10   5      132.58      147.56      8.63 o 
   5  10   5        0.93       -1.07      4.52 o 
   6  10   5       24.14       30.65      7.72 o 
   7  10   5        9.61        6.85      4.28 o 
   8  10   5       24.61       33.21      5.20 o 
  -4  11   5       73.33       37.09     13.07 o 
  -3  11   5        7.01        5.34      5.60 o 
  -2  11   5      460.97      495.69     14.97 o 
  -1  11   5       16.39       17.71      5.27 o 
   0  11   5      336.98      314.47     14.60 o 
   1  11   5        0.87        0.71      3.51 o 
   2  11   5       98.67      102.05      7.09 o 
   3  11   5      125.14      137.75     15.42 o 
   4  11   5       88.73      100.97      7.81 o 
   5  11   5        2.24        1.60      4.15 o 
   6  11   5       23.65       26.04      5.33 o 
   7  11   5        1.98        4.69      4.54 o 
  -3  12   5        2.57       -8.01      8.85 o 
  -2  12   5      113.22      114.59      8.46 o 
  -1  12   5        0.01       -2.15      4.94 o 
   0  12   5      342.14      364.60     13.58 o 
   1  12   5       13.58       16.07      4.79 o 
   2  12   5      193.17      178.90      6.27 o 
   3  12   5       16.44       21.89      5.51 o 
   4  12   5      119.33      131.84      9.22 o 
   5  12   5       14.81       14.14      5.23 o 
   6  12   5       81.64       86.61      8.04 o 
   7  12   5        0.72        3.22      4.76 o 
  -2  13   5       11.09        6.16      5.98 o 
  -1  13   5        2.12       -8.22      9.91 o 
   0  13   5      184.31      218.53     17.49 o 
   1  13   5        3.84        5.27      4.46 o 
   2  13   5      143.82      134.80      5.63 o 
   3  13   5        6.54        7.56      5.26 o 
   4  13   5       68.24       73.93      7.83 o 
   5  13   5       25.38       21.86      5.81 o 
   6  13   5       92.16       92.78     16.08 o 
   0  14   5       10.70        0.70      6.66 o 
   1  14   5        1.00       -4.09      6.82 o 
   2  14   5      131.26      151.10      7.55 o 
   3  14   5        0.14       -1.83      5.35 o 
   4  14   5       25.68       21.62      6.63 o 
  -5 -13   6       24.10       20.43      7.30 o 
  -4 -13   6       46.77       55.93      8.94 o 
  -3 -13   6       10.84       15.35      7.00 o 
  -2 -13   6       99.06      113.34      7.54 o 
  -1 -13   6       12.35       14.79      7.80 o 
   0 -13   6       73.40       80.07     16.65 o 
   1 -13   6       12.02       27.28      8.49 o 
  -6 -12   6        9.29       20.21      9.43 o 
  -5 -12   6       31.90       27.60      5.83 o 
  -4 -12   6       92.74      109.62      8.39 o 
  -3 -12   6       24.51       26.77      7.15 o 
  -2 -12   6       46.87       57.94      5.83 o 
  -1 -12   6       14.90       13.04      6.25 o 
   0 -12   6      134.11      136.94     11.55 o 
   1 -12   6       41.73       38.36      6.88 o 
   2 -12   6      103.94      137.88     10.48 o 
  -7 -11   6        6.94       12.56      5.81 o 
  -6 -11   6       21.53       23.80      8.43 o 
  -5 -11   6       31.62       27.74      5.42 o 
  -4 -11   6       63.93       60.39      6.49 o 
  -3 -11   6       17.37       16.03      4.59 o 
  -2 -11   6       62.95       62.13      5.72 o 
  -1 -11   6       48.24       49.54      6.19 o 
   0 -11   6       34.38       30.87      5.56 o 
   1 -11   6       16.02       19.65      5.83 o 
   2 -11   6       65.42       87.17      8.62 o 
   3 -11   6       32.72       63.65     14.33 o 
  -7 -10   6        9.75        3.01     12.01 o 
  -6 -10   6      123.87      114.75      9.24 o 
  -5 -10   6       28.48       26.39      5.19 o 
  -4 -10   6      118.34      127.86      8.10 o 
  -3 -10   6      225.96      231.91     12.63 o 
  -2 -10   6      215.70      230.18      9.99 o 
  -1 -10   6       10.99        4.30      3.89 o 
   0 -10   6       10.94       12.42      4.00 o 
   1 -10   6       35.84       22.91     10.17 o 
   2 -10   6       27.07       30.61      6.07 o 
   3 -10   6        2.01       12.33      6.70 o 
   4 -10   6       16.96       33.30     11.38 o 
  -8  -9   6       44.24       43.08      6.26 o 
  -7  -9   6       18.74       15.48      5.21 o 
  -6  -9   6      131.27      151.79     11.42 o 
  -5  -9   6       81.79       76.26      5.55 o 
  -4  -9   6      392.57      406.51     11.28 o 
  -3  -9   6      116.73      117.89      6.59 o 
  -2  -9   6      606.29      616.04     11.23 o 
  -1  -9   6      406.94      394.16      9.46 o 
   0  -9   6      301.57      315.33     13.61 o 
   1  -9   6       32.57       18.46      4.48 o 
   2  -9   6       47.12       51.92      5.51 o 
   3  -9   6        0.80       -2.93      4.21 o 
   4  -9   6       23.51       13.49      9.27 o 
   5  -9   6        0.02       -0.42      8.43 o 
  -8  -8   6       20.76       22.54      5.21 o 
  -7  -8   6       22.64       20.83      7.80 o 
  -6  -8   6      165.32      163.36      8.04 o 
  -5  -8   6       39.10       41.02      4.89 o 
  -4  -8   6      252.66      245.48      8.27 o 
  -3  -8   6      103.45      102.71      5.11 o 
  -2  -8   6      914.90      909.49     15.15 o 
  -1  -8   6      663.95      672.15     17.78 o 
   0  -8   6     1621.11     1586.68     26.18 o 
   1  -8   6      116.75      103.29      5.11 o 
   2  -8   6      275.42      277.53      8.54 o 
   3  -8   6        1.47       -3.20      3.23 o 
   4  -8   6      127.42      123.65      8.65 o 
   5  -8   6        2.31        0.54      6.10 o 
   6  -8   6       11.75        8.38      5.63 o 
  -8  -7   6       31.29       33.32      5.37 o 
  -7  -7   6       10.02       10.73      4.23 o 
  -6  -7   6      195.32      197.38      8.19 o 
  -5  -7   6        4.94        4.88      3.39 o 
  -4  -7   6      402.50      394.14     11.80 o 
  -3  -7   6      133.55      141.22      6.11 o 
  -2  -7   6      587.57      590.47      9.47 o 
  -1  -7   6        5.21        3.68      2.02 o 
   0  -7   6     1791.84     1755.11     24.46 o 
   1  -7   6     1362.30     1328.13     19.79 o 
   2  -7   6     1494.61     1478.69     21.89 o 
   3  -7   6       18.28       16.36      3.56 o 
   4  -7   6      230.33      233.73     10.57 o 
   5  -7   6        8.41       11.96      6.40 o 
   6  -7   6       79.96       83.11      8.49 o 
  -9  -6   6        0.33        0.86      4.02 o 
  -8  -6   6       50.22       57.21      6.53 o 
  -7  -6   6       18.46       17.52      3.79 o 
  -6  -6   6      213.12      203.14      8.04 o 
  -5  -6   6       34.69       33.89      3.52 o 
  -4  -6   6      949.17      949.08     15.73 o 
  -3  -6   6        0.08        1.65      1.89 o 
  -2  -6   6      786.16      769.74     13.18 o 
  -1  -6   6      298.45      298.72      6.71 o 
   0  -6   6      723.14      714.08     11.90 o 
   1  -6   6       26.23       33.42      2.86 o 
   2  -6   6     1588.08     1592.64     22.72 o 
   3  -6   6      504.87      509.75     11.26 o 
   4  -6   6      601.94      611.21     14.51 o 
   5  -6   6       28.35       30.48      5.75 o 
   6  -6   6      125.04      120.26      9.16 o 
   7  -6   6        0.74        2.91      5.23 o 
  -9  -5   6        4.59        8.68      4.44 o 
  -8  -5   6       98.47      100.54      8.01 o 
  -7  -5   6       15.15       14.37      3.58 o 
  -6  -5   6      182.89      188.55      9.19 o 
  -5  -5   6       81.52       85.51      4.75 o 
  -4  -5   6      547.08      573.91      9.78 o 
  -3  -5   6      287.42      321.33     10.81 o 
  -2  -5   6     1251.19     1249.91     15.08 o 
  -1  -5   6       18.42       14.19      2.21 o 
   0  -5   6      699.08      677.25     10.70 o 
   1  -5   6       14.54       14.57      2.18 o 
   2  -5   6      398.70      392.41      8.11 o 
   3  -5   6       87.61       84.20      4.70 o 
   4  -5   6      659.75      676.96     14.89 o 
   5  -5   6       20.15       22.40      3.32 o 
   6  -5   6      160.27      156.30      9.56 o 
   7  -5   6       10.64        7.87      5.11 o 
  -9  -4   6        0.24        3.63      4.31 o 
  -8  -4   6      117.98      125.75      8.05 o 
  -7  -4   6        2.21        0.79      3.15 o 
  -6  -4   6       51.68       53.59      3.51 o 
  -5  -4   6       63.70       63.08      3.93 o 
  -4  -4   6      316.24      314.54      6.04 o 
  -3  -4   6       93.61      107.26      5.94 o 
  -2  -4   6     1393.17     1432.33     15.82 o 
  -1  -4   6      138.02      146.07      4.29 o 
   0  -4   6      695.57      672.30      9.04 o 
   1  -4   6        8.54        5.80      1.78 o 
   2  -4   6      835.51      828.29     11.94 o 
   3  -4   6       49.43       47.28      2.98 o 
   4  -4   6      203.00      205.16      9.13 o 
   5  -4   6        6.55        3.27      2.41 o 
   6  -4   6      203.88      201.34      9.90 o 
   7  -4   6        0.01       -3.25      7.62 o 
   8  -4   6       30.17       37.27     11.47 o 
  -9  -3   6        6.16        9.17      4.09 o 
  -8  -3   6        9.73        9.00      3.94 o 
  -7  -3   6       13.96       15.51      2.98 o 
  -6  -3   6      186.82      193.73      5.19 o 
  -5  -3   6        3.88        1.78      1.51 o 
  -4  -3   6      638.45      649.43      9.12 o 
  -3  -3   6       12.66       16.79      1.85 o 
  -2  -3   6     1212.63     1241.07     14.86 o 
  -1  -3   6      412.56      472.63      6.68 o 
   0  -3   6     3903.20     4222.58     39.91 o 
   1  -3   6        8.42        8.82      1.60 o 
   2  -3   6     1209.39     1206.20     14.67 o 
   3  -3   6        2.36        4.19      1.82 o 
   4  -3   6      623.44      605.19     10.55 o 
   5  -3   6        0.28       -1.21      2.09 o 
   6  -3   6      118.75      123.35      8.02 o 
   7  -3   6        4.99        3.57      4.29 o 
   8  -3   6       39.63       51.77      6.54 o 
  -9  -2   6        0.44       -0.24      3.49 o 
  -8  -2   6       40.96       60.81      8.43 o 
  -7  -2   6        4.46        3.90      2.67 o 
  -6  -2   6      402.60      394.66      7.54 o 
  -5  -2   6        1.04        0.49      1.43 o 
  -4  -2   6      698.77      675.22     10.10 o 
  -3  -2   6       75.05       78.83      2.88 o 
  -2  -2   6     3123.30     3165.07     30.58 o 
  -1  -2   6       69.68       93.36      2.63 o 
   0  -2   6     5762.15     6259.72     57.73 o 
   1  -2   6     1895.23     2093.81     20.69 o 
   2  -2   6     2347.73     2414.07     24.87 o 
   3  -2   6       56.36       61.81      2.30 o 
   4  -2   6      903.78      912.70     11.13 o 
   5  -2   6        3.24        2.93      2.28 o 
   6  -2   6      169.27      180.68     15.46 o 
   7  -2   6        0.20       -0.05      4.66 o 
   8  -2   6       63.65       72.50      7.11 o 
  -9  -1   6        2.53        6.69      4.05 o 
  -8  -1   6       77.80       86.17      7.85 o 
  -7  -1   6        5.95        6.49      3.41 o 
  -6  -1   6      285.13      286.42      6.38 o 
  -5  -1   6        0.56        0.28      1.46 o 
  -4  -1   6      463.30      443.82      7.82 o 
  -3  -1   6      119.86      141.44      4.09 o 
  -2  -1   6     2203.49     2245.12     21.13 o 
  -1  -1   6      369.68      431.95      5.24 o 
   0  -1   6     2147.83     2127.19     19.89 o 
   1  -1   6        2.93        2.23      1.12 o 
   2  -1   6     4930.35     5203.88     44.24 o 
   3  -1   6      343.69      363.89      4.60 o 
   4  -1   6      864.33      872.73     10.73 o 
   5  -1   6        2.07        0.49      1.50 o 
   6  -1   6      291.23      264.29     11.62 o 
   7  -1   6        0.82        1.38      3.61 o 
   8  -1   6       55.24       55.19      5.96 o 
  -9   0   6        0.08        1.23      4.37 o 
  -8   0   6       47.45       49.86      5.28 o 
  -7   0   6        1.20        3.75      3.20 o 
  -6   0   6       70.35       80.12      4.64 o 
  -5   0   6       70.96       73.52      3.37 o 
  -4   0   6      277.98      274.64      4.98 o 
  -3   0   6       14.40       16.80      1.46 o 
  -2   0   6      235.35      211.52      3.54 o 
  -1   0   6       51.00       56.99      2.17 o 
   0   0   6     2700.88     2794.11     24.39 o 
   1   0   6      220.79      240.03      3.41 o 
   2   0   6     2472.62     2582.77     21.76 o 
   3   0   6        6.38        4.37      1.11 o 
   4   0   6     2498.38     2558.85     26.57 o 
   5   0   6        4.83        5.55      1.57 o 
   6   0   6      431.83      418.65     12.45 o 
   7   0   6        0.60        5.63      3.66 o 
   8   0   6       39.66       47.26      5.63 o 
   9   0   6        0.29       -1.89      4.72 o 
  -8   1   6       48.93       55.32      6.49 o 
  -7   1   6        0.17       -3.48      3.48 o 
  -6   1   6       29.26       26.22      5.41 o 
  -5   1   6       25.04       24.91      4.05 o 
  -4   1   6      273.58      281.75      5.96 o 
  -3   1   6      602.89      634.59      7.87 o 
  -2   1   6       43.40       26.81      1.54 o 
  -1   1   6       88.42       97.92      2.69 o 
   0   1   6     2141.90     2073.93     20.10 o 
   1   1   6       19.74       25.20      1.20 o 
   2   1   6     2370.14     2460.44     20.76 o 
   3   1   6        3.99        3.06      1.13 o 
   4   1   6     1895.48     1983.39     24.64 o 
   5   1   6        0.77        1.35      1.62 o 
   6   1   6      741.37      740.39     13.52 o 
   7   1   6        6.88        9.94      3.65 o 
   8   1   6       79.45       81.71      6.42 o 
   9   1   6        1.78        1.60      4.15 o 
  -8   2   6        6.97        5.24      5.48 o 
  -7   2   6       14.39       17.24      3.93 o 
  -6   2   6       90.16       85.83      4.98 o 
  -5   2   6       11.89       13.74      2.64 o 
  -4   2   6      163.96      152.79      4.22 o 
  -3   2   6       28.63       26.90      2.11 o 
  -2   2   6      149.37      111.77      3.15 o 
  -1   2   6      230.43      260.81      4.29 o 
   0   2   6       61.99       39.21      1.76 o 
   1   2   6      139.58      143.41      2.40 o 
   2   2   6     1437.57     1444.62     13.24 o 
   3   2   6       31.72       35.38      1.84 o 
   4   2   6      626.07      633.50      8.17 o 
   5   2   6       92.27       92.46      2.86 o 
   6   2   6      409.83      418.30      9.14 o 
   7   2   6       13.12       12.04      3.21 o 
   8   2   6      108.40       95.67      9.49 o 
   9   2   6        3.75        2.25      4.13 o 
  -8   3   6       35.67       34.61      5.34 o 
  -7   3   6       17.08       13.10      4.11 o 
  -6   3   6       31.83       33.88      9.37 o 
  -5   3   6       13.56       10.00      2.86 o 
  -4   3   6       72.18       72.32      5.31 o 
  -3   3   6       15.48       12.19      1.75 o 
  -2   3   6      501.63      488.26      7.35 o 
  -1   3   6        2.34        2.23      1.16 o 
   0   3   6      910.20     1191.79     13.16 o 
   1   3   6       25.86       36.12      1.66 o 
   2   3   6      545.86      520.28      6.01 o 
   3   3   6        0.04       -1.02      1.03 o 
   4   3   6      180.45      185.40      3.80 o 
   5   3   6        1.07        0.20      1.30 o 
   6   3   6      178.43      176.07      5.63 o 
   7   3   6        0.13        0.82      2.79 o 
   8   3   6      122.92      123.54      9.25 o 
   9   3   6        6.43        4.15      3.57 o 
  -8   4   6       65.50       71.59      8.26 o 
  -7   4   6        2.38       -3.39      4.38 o 
  -6   4   6      104.62      105.24      6.70 o 
  -5   4   6       21.04       12.84      3.47 o 
  -4   4   6       55.77       54.79      3.71 o 
  -3   4   6        0.09        0.37      1.55 o 
  -2   4   6      142.83      132.74      4.15 o 
  -1   4   6       30.95       33.70      2.31 o 
   0   4   6      964.58      967.78     13.05 o 
   1   4   6        0.85       -0.02      0.92 o 
   2   4   6      207.45      264.63      4.37 o 
   3   4   6       40.28       38.59      2.16 o 
   4   4   6      854.28      887.02     10.65 o 
   5   4   6       68.61       76.82      2.72 o 
   6   4   6      211.30      205.20      8.40 o 
   7   4   6        2.91        3.90      2.50 o 
   8   4   6       82.19       90.72      5.49 o 
   9   4   6        1.64       -0.21      4.38 o 
  -7   5   6        0.19       -3.70      3.95 o 
  -6   5   6      125.74      120.35      9.00 o 
  -5   5   6      112.04      116.72      6.77 o 
  -4   5   6      135.56      137.79      8.48 o 
  -3   5   6        1.49       -1.49      1.83 o 
  -2   5   6      569.94      562.69     10.29 o 
  -1   5   6       31.05       33.14      2.66 o 
   0   5   6     1083.42     1112.97     15.18 o 
   1   5   6        9.33        7.11      1.55 o 
   2   5   6      488.95      467.37      6.13 o 
   3   5   6       68.23       73.71      3.48 o 
   4   5   6      604.13      599.76      8.07 o 
   5   5   6        0.03       -0.44      1.75 o 
   6   5   6      282.56      292.81      7.41 o 
   7   5   6        0.34       -0.31      2.75 o 
   8   5   6       61.47       64.60      4.93 o 
   9   5   6        0.30        1.37      3.38 o 
  -7   6   6        0.76        5.48      5.14 o 
  -6   6   6       36.49       53.30      6.99 o 
  -5   6   6        0.02        1.45      3.37 o 
  -4   6   6      194.57      211.15      7.65 o 
  -3   6   6       43.63       38.06      4.44 o 
  -2   6   6       79.14       76.76      4.32 o 
  -1   6   6       42.16       43.86      3.90 o 
   0   6   6      933.78      897.26     17.03 o 
   1   6   6        4.57        3.45      1.74 o 
   2   6   6     1253.76     1246.32     14.06 o 
   3   6   6       70.29       68.67      2.97 o 
   4   6   6       77.94       85.77      3.50 o 
   5   6   6      101.80       97.61      7.77 o 
   6   6   6      315.67      333.33      8.11 o 
   7   6   6        0.12        4.19      2.94 o 
   8   6   6       51.30       48.52      4.57 o 
   9   6   6        3.20       -1.90      5.22 o 
  -6   7   6       20.26        9.76      4.41 o 
  -5   7   6       12.28        9.33      3.96 o 
  -4   7   6        7.18       11.55      3.42 o 
  -3   7   6       12.68        9.06      3.67 o 
  -2   7   6       42.23       43.96      4.05 o 
  -1   7   6       34.77       32.10      3.38 o 
   0   7   6      183.34      168.40      9.55 o 
   1   7   6       16.17       14.37      2.17 o 
   2   7   6      241.78      245.78      5.14 o 
   3   7   6        7.60       10.03      2.20 o 
   4   7   6      320.67      328.32      8.01 o 
   5   7   6       16.12       17.88      2.85 o 
   6   7   6       62.33       68.36      5.68 o 
   7   7   6        1.57        2.26      3.37 o 
   8   7   6       52.77       54.17      6.01 o 
   9   7   6        0.03        2.19      4.59 o 
  -6   8   6        8.66       13.13      5.88 o 
  -5   8   6        0.64       -2.72      3.92 o 
  -4   8   6       10.48       12.30      4.06 o 
  -3   8   6        6.63        8.08      3.73 o 
  -2   8   6       14.54       22.58      4.05 o 
  -1   8   6        0.13        1.63      2.58 o 
   0   8   6     1040.99      979.00     27.59 o 
   1   8   6        0.98       -0.40      2.38 o 
   2   8   6      475.18      483.19     10.41 o 
   3   8   6        2.98        4.35      2.92 o 
   4   8   6      134.20      116.15      7.27 o 
   5   8   6        0.35        1.85      2.95 o 
   6   8   6      129.11      131.25      7.71 o 
   7   8   6        2.19        7.03      3.83 o 
   8   8   6       73.40       90.88      6.54 o 
  -5   9   6        1.94       -0.81      6.06 o 
  -4   9   6       85.86       95.68     11.03 o 
  -3   9   6       14.61       10.41      4.41 o 
  -2   9   6       17.80       18.52      5.14 o 
  -1   9   6       25.67       20.85      4.02 o 
   0   9   6        2.45        4.96      3.38 o 
   1   9   6      170.02      170.61      6.31 o 
   2   9   6      373.08      357.36      8.90 o 
   3   9   6       14.47       18.91      4.33 o 
   4   9   6      242.23      236.75     12.29 o 
   5   9   6       41.16       43.05      5.32 o 
   6   9   6      138.33      156.72      8.66 o 
   7   9   6        5.47        8.01      4.09 o 
   8   9   6       41.90       43.24      5.63 o 
  -5  10   6        2.06       -2.80      6.74 o 
  -4  10   6      113.04      138.68     18.13 o 
  -3  10   6        0.73       -2.58      4.54 o 
  -2  10   6      210.03      218.14     11.01 o 
  -1  10   6        0.56        2.01      4.53 o 
   0  10   6      287.38      283.53      9.62 o 
   1  10   6        3.71        4.13      4.14 o 
   2  10   6      112.20      104.58      5.26 o 
   3  10   6      232.62      204.22      9.88 o 
   4  10   6        1.29       -3.51      3.79 o 
   5  10   6        0.23        0.49      4.19 o 
   6  10   6       24.23       20.91      5.11 o 
   7  10   6       15.68       12.40      4.67 o 
   8  10   6       28.79       27.19      5.31 o 
  -4  11   6       58.57       54.38     14.33 o 
  -3  11   6       15.98       30.35     12.22 o 
  -2  11   6      211.18      194.17     10.25 o 
  -1  11   6        1.31        6.37      5.10 o 
   0  11   6      123.05      126.70      7.56 o 
   1  11   6        0.26       -1.26      4.05 o 
   2  11   6      393.52      383.98      9.17 o 
   3  11   6       35.66       37.44      5.91 o 
   4  11   6       52.79       47.61      6.32 o 
   5  11   6       27.24       36.04      5.77 o 
   6  11   6       15.77       18.41      5.10 o 
   7  11   6        0.20        0.02      6.76 o 
  -3  12   6        0.04        8.85     10.96 o 
  -2  12   6       19.15        5.33      6.16 o 
  -1  12   6       16.31       16.12      5.92 o 
   0  12   6      179.41      176.27     12.56 o 
   1  12   6       10.88        8.82      4.68 o 
   2  12   6      109.27      112.33      5.35 o 
   3  12   6        5.58       -1.77      4.53 o 
   4  12   6      145.44      156.85     10.34 o 
   5  12   6       45.12       64.30      9.59 o 
   6  12   6       17.81       22.44      5.80 o 
  -1  13   6        1.77        1.47      7.00 o 
   0  13   6        3.68       -4.16      6.36 o 
   1  13   6        1.59       -4.28      4.28 o 
   2  13   6       72.93       73.05      4.46 o 
   3  13   6       32.03       36.73      6.32 o 
   4  13   6       97.79       88.61      9.82 o 
   5  13   6        0.14        4.69      5.23 o 
   1  14   6       11.56        3.71      5.07 o 
   2  14   6        2.15       -2.30      3.02 o 
   3  14   6        4.14        4.53      6.33 o 
   4  14   6       17.82       24.47      6.56 o 
  -4 -13   7       38.16       46.04      8.63 o 
  -3 -13   7        2.45        9.78      7.00 o 
  -2 -13   7       34.14       43.70      5.42 o 
  -1 -13   7        3.09        3.98      9.27 o 
   0 -13   7       32.80       29.11      7.89 o 
  -6 -12   7       21.59       15.39      6.86 o 
  -5 -12   7        0.49       -2.06      5.64 o 
  -4 -12   7       54.36       58.87      8.79 o 
  -3 -12   7        0.07       -5.37      5.37 o 
  -2 -12   7       43.32       46.59      5.73 o 
  -1 -12   7        0.32        3.84     12.65 o 
   0 -12   7       50.18       39.33      8.33 o 
   1 -12   7       13.26       11.24      5.90 o 
   2 -12   7       27.06       26.80      7.05 o 
  -6 -11   7       44.44       43.23      7.60 o 
  -5 -11   7        3.41       -3.37      5.37 o 
  -4 -11   7       51.99       47.83      7.89 o 
  -3 -11   7        0.98       -3.37      8.43 o 
  -2 -11   7       46.41       51.73      6.53 o 
  -1 -11   7       10.05       12.98      4.77 o 
   0 -11   7       31.63       30.91      5.96 o 
   1 -11   7        0.85        0.95      6.23 o 
   2 -11   7       12.78        6.87      6.19 o 
   3 -11   7        0.19        4.64      9.69 o 
  -7 -10   7        7.32        4.85      5.37 o 
  -6 -10   7      116.28      125.10     10.13 o 
  -5 -10   7       11.12        4.64      5.37 o 
  -4 -10   7      144.52      133.59     10.55 o 
  -3 -10   7        0.27       -0.09      4.91 o 
  -2 -10   7       16.63       22.61      4.47 o 
  -1 -10   7        4.69        3.76      3.75 o 
   0 -10   7        8.44       16.16      4.26 o 
   1 -10   7        8.16        2.12      4.65 o 
   2 -10   7        6.64        9.16      5.27 o 
   3 -10   7       21.38       34.56     12.65 o 
   4 -10   7        0.69       -8.01      8.01 o 
  -8  -9   7       15.89       12.91      6.96 o 
  -7  -9   7        6.72       -0.14      4.61 o 
  -6  -9   7       97.88      107.33      8.94 o 
  -5  -9   7       13.12       18.65      5.51 o 
  -4  -9   7      283.83      282.28     12.15 o 
  -3  -9   7        3.42        2.23      3.79 o 
  -2  -9   7      213.24      215.31      7.02 o 
  -1  -9   7        0.51        6.83      3.06 o 
   0  -9   7       22.19       25.09      3.93 o 
   1  -9   7        2.32       -3.59      3.59 o 
   2  -9   7       18.33       16.23      4.57 o 
   3  -9   7        1.33       -5.21      5.21 o 
   4  -9   7        4.57        0.00      8.01 o 
   5  -9   7       13.42       11.80     10.12 o 
  -8  -8   7       41.67       53.31     14.96 o 
  -7  -8   7        1.40        1.84      4.61 o 
  -6  -8   7       72.95       72.61      6.35 o 
  -5  -8   7       24.75       35.23      5.72 o 
  -4  -8   7      285.60      283.55     10.69 o 
  -3  -8   7       29.26       33.76      4.86 o 
  -2  -8   7      526.37      537.54     11.35 o 
  -1  -8   7       45.01       44.83      4.18 o 
   0  -8   7      341.14      335.12      9.11 o 
   1  -8   7      186.88      189.27      7.34 o 
   2  -8   7      112.27      114.63      6.32 o 
   3  -8   7        1.26        0.26      3.59 o 
   4  -8   7       53.55       47.45     11.18 o 
   5  -8   7        2.17        3.37      6.86 o 
  -8  -7   7       91.64      108.09      9.69 o 
  -7  -7   7       12.96       17.04      4.33 o 
  -6  -7   7      173.12      148.09      8.68 o 
  -5  -7   7        0.22        0.80      3.45 o 
  -4  -7   7      234.54      228.30     13.97 o 
  -3  -7   7       43.86       41.93      4.10 o 
  -2  -7   7      483.61      469.78     10.01 o 
  -1  -7   7       39.12       32.92      3.58 o 
   0  -7   7      275.96      280.57      8.20 o 
   1  -7   7       11.56       10.34      2.84 o 
   2  -7   7      363.61      375.31     10.14 o 
   3  -7   7      358.78      353.17      9.93 o 
   4  -7   7       96.02       89.50      7.47 o 
   5  -7   7        6.21        8.47      6.40 o 
   6  -7   7       28.41       27.87      6.26 o 
  -8  -6   7      104.37      104.00      7.89 o 
  -7  -6   7        4.16        1.32      3.59 o 
  -6  -6   7      288.93      278.36     10.00 o 
  -5  -6   7        1.15        1.03      3.24 o 
  -4  -6   7      336.96      326.55     10.55 o 
  -3  -6   7        0.69        1.74      2.46 o 
  -2  -6   7      456.02      461.44     10.82 o 
  -1  -6   7       62.10       57.36      4.94 o 
   0  -6   7      213.53      217.26      9.33 o 
   1  -6   7       61.87       59.67      3.45 o 
   2  -6   7        2.19        2.06      2.49 o 
   3  -6   7      132.81      139.74      6.52 o 
   4  -6   7      245.35      258.62      9.23 o 
   5  -6   7       68.45       63.50      6.81 o 
   6  -6   7       33.78       40.33      6.56 o 
  -9  -5   7        3.79        6.17      4.91 o 
  -8  -5   7       29.36       37.30      5.81 o 
  -7  -5   7       42.14       42.88      4.87 o 
  -6  -5   7      213.51      218.21      8.56 o 
  -5  -5   7       43.77       52.81      4.92 o 
  -4  -5   7      625.08      623.48     16.73 o 
  -3  -5   7        0.69       -1.67      1.67 o 
  -2  -5   7      506.91      483.26      8.55 o 
  -1  -5   7        0.43       -1.43      1.43 o 
   0  -5   7      428.25      408.17      6.71 o 
   1  -5   7       20.86       22.80      3.17 o 
   2  -5   7        4.23        1.91      1.64 o 
   3  -5   7      238.94      238.29      7.42 o 
   4  -5   7        3.85        2.31      3.00 o 
   5  -5   7      166.63      155.97     15.60 o 
   6  -5   7      103.50      108.88      8.67 o 
   7  -5   7        4.08        9.60      5.37 o 
  -9  -4   7        0.36        1.05      4.77 o 
  -8  -4   7       54.80       41.11      5.96 o 
  -7  -4   7        8.40        5.14      3.45 o 
  -6  -4   7      189.05      194.28      8.05 o 
  -5  -4   7       33.20       31.92      3.17 o 
  -4  -4   7      399.68      416.38     10.14 o 
  -3  -4   7       89.75       86.13      3.73 o 
  -2  -4   7      628.24      588.87      8.51 o 
  -1  -4   7       60.74       61.44      2.82 o 
   0  -4   7      697.58      674.72      8.45 o 
   1  -4   7        4.37        4.75      1.93 o 
   2  -4   7      332.77      326.47      6.67 o 
   3  -4   7       27.03       27.77      3.61 o 
   4  -4   7      104.35      102.31      6.66 o 
   5  -4   7        2.53        3.69      4.05 o 
   6  -4   7        7.29       14.09      5.41 o 
   7  -4   7       16.14       13.10      5.57 o 
  -9  -3   7        5.74        0.16      4.26 o 
  -8  -3   7        0.52        1.33      4.05 o 
  -7  -3   7       19.46       14.85      3.65 o 
  -6  -3   7        8.66        7.50      2.70 o 
  -5  -3   7       35.92       36.57      3.47 o 
  -4  -3   7      436.07      467.54      8.29 o 
  -3  -3   7       11.93       12.03      1.86 o 
  -2  -3   7      719.12      706.00      9.79 o 
  -1  -3   7        5.34       -0.35      1.42 o 
   0  -3   7     1097.93     1107.86     12.24 o 
   1  -3   7      435.79      473.47      6.92 o 
   2  -3   7      630.10      617.01      9.03 o 
   3  -3   7        2.11        1.91      1.79 o 
   4  -3   7      135.78      121.78      5.28 o 
   5  -3   7       44.24       39.98      4.02 o 
   6  -3   7       56.65       51.68      6.79 o 
   7  -3   7       26.88       17.46      5.03 o 
   8  -3   7       10.08       13.77      5.35 o 
  -9  -2   7        9.20        4.28      4.59 o 
  -8  -2   7      197.48      209.32     14.19 o 
  -7  -2   7       14.40       16.51      3.34 o 
  -6  -2   7       13.45       14.24      2.77 o 
  -5  -2   7        3.15       -1.76      1.89 o 
  -4  -2   7      908.06      896.17     12.11 o 
  -3  -2   7        0.14       -0.90      1.43 o 
  -2  -2   7     1468.32     1447.86     16.25 o 
  -1  -2   7       15.07       14.79      1.82 o 
   0  -2   7      632.05      580.95      7.81 o 
   1  -2   7      156.19      158.20      3.66 o 
   2  -2   7     2023.58     2077.86     20.83 o 
   3  -2   7      338.29      365.85      5.11 o 
   4  -2   7      221.56      209.36      4.85 o 
   5  -2   7        6.28        7.74      2.71 o 
   6  -2   7       30.87       28.88      4.76 o 
   7  -2   7        0.14        1.21      4.09 o 
   8  -2   7        1.89       -5.18      5.18 o 
  -9  -1   7        1.02       -4.33      4.33 o 
  -8  -1   7       92.74       93.31      6.75 o 
  -7  -1   7        0.44       -1.43      2.81 o 
  -6  -1   7      374.04      362.94      8.29 o 
  -5  -1   7       26.75       30.18      4.03 o 
  -4  -1   7      636.94      616.25      8.59 o 
  -3  -1   7      172.79      185.16      4.43 o 
  -2  -1   7     2399.08     2476.48     24.47 o 
  -1  -1   7        1.69        1.51      1.03 o 
   0  -1   7     2139.01     2067.08     20.68 o 
   1  -1   7       13.43       19.34      1.59 o 
   2  -1   7      404.09      350.24      4.83 o 
   3  -1   7      503.54      525.60      6.23 o 
   4  -1   7      948.85     1008.58     12.32 o 
   5  -1   7       80.76       78.43      4.09 o 
   6  -1   7       73.02       63.76      5.89 o 
   7  -1   7        4.68        2.53      3.94 o 
   8  -1   7        6.38        3.54      4.57 o 
  -8   0   7       28.18       29.81      4.90 o 
  -7   0   7        4.15        4.21      3.20 o 
  -6   0   7      108.79      101.63      4.87 o 
  -5   0   7       46.37       47.00      3.38 o 
  -4   0   7      310.98      318.00      5.97 o 
  -3   0   7       35.16       36.26      2.01 o 
  -2   0   7     1643.74     1617.38     16.74 o 
  -1   0   7      199.95      217.79      3.54 o 
   0   0   7     2432.26     2486.72     24.34 o 
   1   0   7        1.01        0.06      0.90 o 
   2   0   7      376.45      332.79      4.25 o 
   3   0   7       48.92       64.98      2.41 o 
   4   0   7      776.98      760.04      9.19 o 
   5   0   7      106.81      111.78      4.50 o 
   6   0   7      152.72      165.87      7.79 o 
   7   0   7       20.98       30.44      4.79 o 
   8   0   7       28.91       25.82      5.01 o 
  -8   1   7       19.82       13.04      4.81 o 
  -7   1   7        3.65        3.90      3.41 o 
  -6   1   7       96.80       99.73      6.00 o 
  -5   1   7        3.99       -0.12      2.29 o 
  -4   1   7       13.11        8.39      1.75 o 
  -3   1   7        2.70        1.88      1.28 o 
  -2   1   7      902.59      862.23     12.31 o 
  -1   1   7        0.33        0.47      1.18 o 
   0   1   7     1289.08     1312.97     13.88 o 
   1   1   7        1.79        1.71      1.09 o 
   2   1   7     2273.84     2370.52     21.08 o 
   3   1   7        6.84        7.90      1.28 o 
   4   1   7       94.96       75.55      2.58 o 
   5   1   7       15.29       17.06      2.71 o 
   6   1   7      402.12      387.16     10.32 o 
   7   1   7        1.09        1.92      3.24 o 
   8   1   7       18.83        9.86      4.71 o 
   9   1   7       13.88       15.02      5.33 o 
  -8   2   7        6.81        3.65      4.02 o 
  -7   2   7        0.19       -2.22      3.94 o 
  -6   2   7       33.47       28.36      5.09 o 
  -5   2   7        0.20        0.10      2.60 o 
  -4   2   7      332.13      323.82      9.60 o 
  -3   2   7        1.06        0.71      1.32 o 
  -2   2   7      242.99      234.43      4.69 o 
  -1   2   7        2.05        3.58      1.40 o 
   0   2   7     1226.79     1168.67     12.69 o 
   1   2   7        9.24        6.03      1.33 o 
   2   2   7     1007.47     1001.46      9.90 o 
   3   2   7      124.38      132.67      3.80 o 
   4   2   7      499.12      487.68      7.00 o 
   5   2   7        9.77        8.73      1.96 o 
   6   2   7       79.92       74.08      4.90 o 
   7   2   7       19.14       15.70      3.64 o 
   8   2   7       54.67       57.78      5.25 o 
   9   2   7        0.31       -4.08      4.08 o 
  -8   3   7       54.94       64.64      9.09 o 
  -7   3   7       10.84        7.62      4.04 o 
  -6   3   7        1.05        0.21      3.17 o 
  -5   3   7       19.48       19.44      3.65 o 
  -4   3   7      544.11      532.27     14.59 o 
  -3   3   7       11.33       10.40      2.20 o 
  -2   3   7      375.74      337.21      5.92 o 
  -1   3   7       97.07       94.70      3.56 o 
   0   3   7     1679.21     1713.24     21.22 o 
   1   3   7        1.19       -0.98      0.98 o 
   2   3   7      133.41      121.68      3.15 o 
   3   3   7       12.77       14.20      1.45 o 
   4   3   7      314.40      326.74      5.84 o 
   5   3   7       37.41       36.16      2.71 o 
   6   3   7       47.61       51.59      4.29 o 
   7   3   7       40.78       37.67      4.25 o 
   8   3   7       31.31       39.08      4.57 o 
   9   3   7        0.06        3.72      3.85 o 
  -7   4   7        0.77       -0.06      3.93 o 
  -6   4   7       67.55       69.99      5.86 o 
  -5   4   7       30.91       31.16      5.54 o 
  -4   4   7       98.72      107.60      5.25 o 
  -3   4   7       73.68       70.39      3.40 o 
  -2   4   7      943.65      955.84     13.51 o 
  -1   4   7        4.22        3.32      3.06 o 
   0   4   7     1106.07     1125.37     13.74 o 
   1   4   7      118.76      118.21      3.55 o 
   2   4   7     1473.12     1465.87     15.32 o 
   3   4   7      226.12      235.97      4.45 o 
   4   4   7       83.84       89.36      2.81 o 
   5   4   7        3.21        4.30      2.03 o 
   6   4   7       98.60       95.03      5.53 o 
   7   4   7        0.15        2.78      3.71 o 
   8   4   7       24.95       27.20      5.72 o 
   9   4   7       10.30        7.14      4.32 o 
  -7   5   7        1.44        1.57      4.53 o 
  -6   5   7       56.40       52.91      5.57 o 
  -5   5   7        3.80        1.74      3.24 o 
  -4   5   7      218.14      232.79      7.49 o 
  -3   5   7        5.26        7.56      2.54 o 
  -2   5   7      553.11      539.10     10.27 o 
  -1   5   7       18.52       13.07      2.23 o 
   0   5   7     1157.84     1161.20     15.71 o 
   1   5   7       49.48       55.25      2.95 o 
   2   5   7     3869.99     4059.35     38.72 o 
   3   5   7       25.57       26.64      2.27 o 
   4   5   7      647.74      660.74     17.81 o 
   5   5   7      120.97      120.53      4.51 o 
   6   5   7      182.55      184.86      7.21 o 
   7   5   7        0.19        0.84      3.04 o 
   8   5   7       51.71       63.01      8.70 o 
   9   5   7        4.62        3.13      3.80 o 
  -7   6   7        6.98       10.43      5.43 o 
  -6   6   7       41.62       51.83      6.14 o 
  -5   6   7        0.85       -1.64      3.28 o 
  -4   6   7       57.33       65.56      4.85 o 
  -3   6   7        0.03        1.21      2.58 o 
  -2   6   7      707.70      731.83     14.04 o 
  -1   6   7        3.90        1.40      1.93 o 
   0   6   7     1013.22     1021.99     15.68 o 
   1   6   7       11.95        9.30      1.77 o 
   2   6   7     1134.94     1161.08     14.28 o 
   3   6   7       20.29       19.48      2.25 o 
   4   6   7     2581.52     2588.69     37.29 o 
   5   6   7       10.33       11.02      3.22 o 
   6   6   7      157.37      178.86     10.22 o 
   7   6   7        0.01       -2.88      2.88 o 
   8   6   7       54.98       55.45      5.07 o 
   9   6   7        0.42       -0.26      3.52 o 
  -6   7   7       14.98       15.11      5.34 o 
  -5   7   7        1.75        3.86      3.85 o 
  -4   7   7       40.57       39.30      4.75 o 
  -3   7   7       98.23       93.01      6.47 o 
  -2   7   7      184.07      178.37      8.40 o 
  -1   7   7       25.39       25.31      3.33 o 
   0   7   7      137.51      120.43      9.18 o 
   1   7   7        0.12       -0.28      2.23 o 
   2   7   7      509.84      506.37      9.66 o 
   3   7   7       29.40       30.70      3.34 o 
   4   7   7      605.78      613.97     21.60 o 
   5   7   7        7.52        8.22      3.14 o 
   6   7   7      360.57      355.38     11.80 o 
   7   7   7        0.00       -3.46      3.46 o 
   8   7   7       38.34       38.96      5.12 o 
  -6   8   7       61.07       65.28     10.42 o 
  -5   8   7        8.29       12.14      4.38 o 
  -4   8   7       45.43       52.36      5.51 o 
  -3   8   7        0.03       -0.42      3.58 o 
  -2   8   7        2.51        0.47      3.36 o 
  -1   8   7       75.05       65.28      4.70 o 
   0   8   7      295.81      298.99      9.51 o 
   1   8   7      107.31      110.63      5.78 o 
   2   8   7       19.48       19.65      3.35 o 
   3   8   7       58.52       51.15      4.77 o 
   4   8   7      202.17      220.05     11.37 o 
   5   8   7        1.47        1.55      3.59 o 
   6   8   7      326.13      324.80     12.28 o 
   7   8   7        6.01        3.48      3.99 o 
   8   8   7       44.47       45.19      5.67 o 
  -5   9   7       10.75        6.32      9.27 o 
  -4   9   7       68.51       73.06      7.62 o 
  -3   9   7        1.64        9.33      5.06 o 
  -2   9   7      129.96      140.16      9.51 o 
  -1   9   7        0.47       -1.44      3.32 o 
   0   9   7      214.07      211.86      8.13 o 
   1   9   7        2.99        1.91      2.89 o 
   2   9   7       48.65       51.33      3.78 o 
   3   9   7      112.20      107.86     12.51 o 
   4   9   7       25.20       33.76      5.14 o 
   5   9   7       16.62       12.73      6.54 o 
   6   9   7      165.42      183.55     17.93 o 
   7   9   7        5.56        2.84      4.34 o 
   8   9   7       84.21       84.77      7.18 o 
  -4  10   7      181.91      172.82     20.23 o 
  -3  10   7        0.96       -2.07      5.18 o 
  -2  10   7      212.74      243.14     10.43 o 
  -1  10   7       11.49       16.95      4.71 o 
   0  10   7      161.75      160.30      8.15 o 
   1  10   7        0.69       -3.25      3.25 o 
   2  10   7     1162.96     1121.69     20.39 o 
   3  10   7        0.99        5.59      4.21 o 
   4  10   7       27.44       24.33      5.31 o 
   5  10   7       15.03       18.52      4.97 o 
   6  10   7       65.41       70.26      8.21 o 
   7  10   7        0.02        0.45      4.42 o 
  -3  11   7        0.31       -2.11      9.27 o 
  -2  11   7      175.26      166.05      9.76 o 
  -1  11   7        8.15        8.54      4.40 o 
   0  11   7      301.10      289.22     12.21 o 
   1  11   7        1.38        3.26      4.38 o 
   2  11   7      245.39      250.48      8.27 o 
   3  11   7       25.15       22.09      5.51 o 
   4  11   7      502.46      487.51     22.81 o 
   5  11   7        7.87       12.65      4.92 o 
   6  11   7       12.86       10.97      5.17 o 
   7  11   7        4.23        6.59      4.92 o 
  -2  12   7       62.68       70.04      8.47 o 
  -1  12   7        1.80        6.28      4.75 o 
   0  12   7       52.30       47.63      8.51 o 
   1  12   7        0.39       -0.45      4.47 o 
   2  12   7      133.50      137.18      9.33 o 
   3  12   7        0.13        1.77      4.54 o 
   4  12   7      410.65      433.06     16.02 o 
   5  12   7       63.01       67.34      7.68 o 
   6  12   7       64.89       53.53      7.26 o 
  -1  13   7        0.24        1.90      7.00 o 
   0  13   7       22.66       32.27      7.98 o 
   1  13   7        2.29       13.96      6.58 o 
   2  13   7       29.10       18.39      3.81 o 
   3  13   7        0.01        3.57      5.07 o 
   4  13   7       87.48       86.11      8.79 o 
   5  13   7       13.18       10.87      5.86 o 
   2  14   7        0.66        5.58      6.70 o 
   3  14   7        0.61       -5.00      5.26 o 
  -3 -13   8        3.38        4.81      6.66 o 
  -2 -13   8       20.61       10.26      5.20 o 
  -1 -13   8        3.74       10.59      9.27 o 
  -5 -12   8        1.42        8.09      8.43 o 
  -4 -12   8       12.45        9.01      6.54 o 
  -3 -12   8        1.21       -4.46      5.64 o 
  -2 -12   8       61.71       57.79      6.17 o 
  -1 -12   8        5.37        7.29      6.36 o 
   0 -12   8       21.00       14.24      7.13 o 
   1 -12   8        3.43        9.06      7.15 o 
  -6 -11   8       25.13       25.29      7.15 o 
  -5 -11   8        4.12       10.26      6.06 o 
  -4 -11   8       19.59       11.82      6.54 o 
  -3 -11   8        1.49       -5.51      5.51 o 
  -2 -11   8       54.03       60.06      6.07 o 
  -1 -11   8        1.00       -2.43      4.58 o 
   0 -11   8      112.05      101.55     26.13 o 
   1 -11   8        2.75        7.77      5.50 o 
   2 -11   8       16.57       16.88      7.65 o 
  -7 -10   8        2.00        3.79      5.66 o 
  -6 -10   8       62.23       60.97      8.33 o 
  -5 -10   8        0.66       -1.78      6.32 o 
  -4 -10   8       90.47      111.71     10.25 o 
  -3 -10   8        2.53        6.06      5.64 o 
  -2 -10   8       20.62       21.74      5.13 o 
  -1 -10   8        6.49        6.71      4.98 o 
   0 -10   8       64.19       62.51      6.94 o 
   1 -10   8        1.13       -0.73      4.65 o 
   2 -10   8       43.55       43.52      7.06 o 
   3 -10   8        0.79       -7.59      8.43 o 
  -7  -9   8        0.27       -1.51      5.04 o 
  -6  -9   8       36.02       32.18      6.70 o 
  -5  -9   8        8.70        5.60      5.48 o 
  -4  -9   8      115.00      124.65     10.12 o 
  -3  -9   8        0.30       -4.61      4.61 o 
  -2  -9   8       91.94       93.76     10.77 o 
  -1  -9   8        0.25        2.13      3.52 o 
   0  -9   8        6.82        9.00      4.05 o 
   1  -9   8        4.77        1.27      4.57 o 
   2  -9   8       63.60       81.61      7.78 o 
   3  -9   8        8.89        2.44      8.01 o 
   4  -9   8       15.55       21.50     10.96 o 
  -8  -8   8       89.80       93.41      8.94 o 
  -7  -8   8        5.59        4.71      5.21 o 
  -6  -8   8       49.50       46.68      7.15 o 
  -5  -8   8        0.84       -0.35      4.61 o 
  -4  -8   8      135.58      137.67     12.38 o 
  -3  -8   8        2.33       -0.38      3.70 o 
  -2  -8   8      208.14      200.41      7.03 o 
  -1  -8   8       10.46        6.51      3.03 o 
   0  -8   8      189.86      201.13      9.53 o 
   1  -8   8       42.72       31.12      7.91 o 
   2  -8   8       70.44       73.39      6.25 o 
   3  -8   8        5.94       11.78      8.65 o 
   4  -8   8       63.08       75.87     13.91 o 
   5  -8   8        0.07       -3.37      8.43 o 
  -8  -7   8       86.33      110.35     16.23 o 
  -7  -7   8        2.22        6.62      4.91 o 
  -6  -7   8      228.62      219.81     15.45 o 
  -5  -7   8        0.38       -0.64      3.61 o 
  -4  -7   8      168.94      171.28      8.78 o 
  -3  -7   8       22.15       22.81      4.54 o 
  -2  -7   8      433.48      423.48      9.72 o 
  -1  -7   8        3.14        2.16      2.91 o 
   0  -7   8      273.06      272.97     12.80 o 
   1  -7   8       17.84       13.70      3.06 o 
   2  -7   8      206.08      226.50      8.01 o 
   3  -7   8        0.34        6.25      4.58 o 
   4  -7   8       82.59       96.43      8.01 o 
   5  -7   8       11.99       12.51      5.47 o 
   6  -7   8       21.00       22.02      6.49 o 
  -8  -6   8       12.86       14.54      5.66 o 
  -7  -6   8        4.16        5.04      4.10 o 
  -6  -6   8      295.23      304.35     11.04 o 
  -5  -6   8        0.74        1.21      3.39 o 
  -4  -6   8      301.75      283.55     10.43 o 
  -3  -6   8        9.81       11.17      3.20 o 
  -2  -6   8      282.59      273.22      7.42 o 
  -1  -6   8       21.67        9.95      3.13 o 
   0  -6   8      233.62      229.97      6.45 o 
   1  -6   8       53.32       60.77      4.06 o 
   2  -6   8       25.93       27.35      3.75 o 
   3  -6   8      154.79      131.43      6.50 o 
   4  -6   8       57.84       64.08      6.61 o 
   5  -6   8       15.71       12.43      5.18 o 
   6  -6   8       13.14       11.77      5.87 o 
  -8  -5   8        9.77        7.38      5.07 o 
  -7  -5   8        8.33        8.80      4.08 o 
  -6  -5   8      137.26      142.90      7.98 o 
  -5  -5   8        0.28       -0.08      3.20 o 
  -4  -5   8      327.69      310.11     11.16 o 
  -3  -5   8        7.42        8.78      4.02 o 
  -2  -5   8      173.76      172.58      5.19 o 
  -1  -5   8        3.79        5.35      2.01 o 
   0  -5   8      189.12      188.99      6.87 o 
   1  -5   8       42.89       46.94      3.29 o 
   2  -5   8       16.35       14.78      3.80 o 
   3  -5   8       10.00       11.86      3.14 o 
   4  -5   8        4.76        4.68      3.26 o 
   5  -5   8      193.12      184.77     11.36 o 
   6  -5   8       12.41       13.51      5.51 o 
   7  -5   8        3.64        5.62      5.51 o 
  -8  -4   8        5.07        7.22      5.04 o 
  -7  -4   8       32.74       22.97      4.74 o 
  -6  -4   8        2.16       -2.59      5.88 o 
  -5  -4   8       36.99       29.59      4.69 o 
  -4  -4   8      279.01      264.54      8.08 o 
  -3  -4   8        2.83        0.32      1.79 o 
  -2  -4   8      544.68      558.87      8.56 o 
  -1  -4   8        5.48        1.46      1.74 o 
   0  -4   8      228.28      226.57      5.27 o 
   1  -4   8       18.85       16.02      2.09 o 
   2  -4   8      215.11      222.23      8.84 o 
   3  -4   8        6.99        6.74      3.08 o 
   4  -4   8        9.99       12.36      3.11 o 
   5  -4   8       41.55       34.58      5.76 o 
   6  -4   8        4.30        1.22      4.57 o 
   7  -4   8       19.33       10.27      6.49 o 
  -8  -3   8      227.35      225.43     11.61 o 
  -7  -3   8        5.24        6.14      3.59 o 
  -6  -3   8       14.91       10.64      3.77 o 
  -5  -3   8       17.96       16.13      3.49 o 
  -4  -3   8      345.10      358.36      7.32 o 
  -3  -3   8        7.49        2.84      1.83 o 
  -2  -3   8      449.42      461.63      9.12 o 
  -1  -3   8      140.64      137.68      4.00 o 
   0  -3   8      788.00      775.58     10.12 o 
   1  -3   8        2.32        0.40      1.53 o 
   2  -3   8      419.44      414.27      7.17 o 
   3  -3   8        2.63        2.17      1.87 o 
   4  -3   8      114.51      116.14      5.48 o 
   5  -3   8       33.07       31.15      5.00 o 
   6  -3   8        2.90        4.15      4.00 o 
   7  -3   8       39.26       38.88      6.35 o 
  -8  -2   8      143.96      141.20      7.87 o 
  -7  -2   8        2.25        4.54      3.85 o 
  -6  -2   8      725.23      702.50     15.73 o 
  -5  -2   8        0.65        1.13      2.79 o 
  -4  -2   8       55.41       57.72      3.35 o 
  -3  -2   8       16.79       19.74      2.17 o 
  -2  -2   8      905.42      844.45     11.46 o 
  -1  -2   8       22.35       18.94      2.13 o 
   0  -2   8      685.04      705.11     10.24 o 
   1  -2   8      109.18       93.17      3.43 o 
   2  -2   8      446.06      412.73      5.71 o 
   3  -2   8       43.01       42.95      2.06 o 
   4  -2   8      169.36      164.81      5.04 o 
   5  -2   8        7.42        6.56      2.95 o 
   6  -2   8       56.41       46.60     10.29 o 
   7  -2   8        0.44        1.35      4.46 o 
   8  -2   8        0.59        4.54      5.01 o 
  -8  -1   8       38.87       40.12      5.22 o 
  -7  -1   8        4.10        5.51      3.20 o 
  -6  -1   8      729.25      728.54     14.39 o 
  -5  -1   8       63.51       73.58      4.61 o 
  -4  -1   8      782.24      763.29     11.87 o 
  -3  -1   8        2.31        1.95      1.53 o 
  -2  -1   8     1399.21     1386.04     15.73 o 
  -1  -1   8        1.53        0.90      1.15 o 
   0  -1   8      726.67      694.47      9.14 o 
   1  -1   8      163.87      161.94      4.19 o 
   2  -1   8      435.01      393.00      5.41 o 
   3  -1   8       53.62       62.30      2.07 o 
   4  -1   8      291.97      301.34      6.75 o 
   5  -1   8       45.83       44.46      4.28 o 
   6  -1   8       62.84       67.14      9.37 o 
   7  -1   8       12.12       16.40      4.77 o 
   8  -1   8       45.95       42.72      6.56 o 
  -8   0   8        0.46       -0.34      3.60 o 
  -7   0   8       30.28       29.42      4.38 o 
  -6   0   8       56.68       54.27      4.46 o 
  -5   0   8        0.04        0.13      2.45 o 
  -4   0   8     1301.15     1272.31     17.34 o 
  -3   0   8      111.24      119.42      3.91 o 
  -2   0   8      999.06     1001.37     11.99 o 
  -1   0   8      131.34      125.14      3.82 o 
   0   0   8     2241.97     2230.62     22.38 o 
   1   0   8       24.07       25.23      1.59 o 
   2   0   8      743.02      705.92      8.24 o 
   3   0   8       65.30       68.56      2.38 o 
   4   0   8      112.91       94.55      3.64 o 
   5   0   8       48.35       39.28      3.40 o 
   6   0   8      130.49      127.47      6.53 o 
   7   0   8       46.37       50.05      5.87 o 
   8   0   8       38.85       40.17     10.86 o 
  -8   1   8        2.83       -1.32      4.54 o 
  -7   1   8        0.03       -2.50      3.34 o 
  -6   1   8        8.61        7.12      3.36 o 
  -5   1   8        1.59        1.91      2.48 o 
  -4   1   8       93.99       87.28      3.93 o 
  -3   1   8       69.54       73.91      2.90 o 
  -2   1   8      825.88      808.53     13.01 o 
  -1   1   8       17.27       24.04      2.08 o 
   0   1   8     1654.69     1648.53     17.20 o 
   1   1   8      118.93      107.92      2.64 o 
   2   1   8      910.96      880.87     10.11 o 
   3   1   8       32.35       34.32      1.81 o 
   4   1   8      372.56      350.32      6.19 o 
   5   1   8       21.38       17.11      4.39 o 
   6   1   8        9.09        7.68      3.26 o 
   7   1   8        0.49        3.53      3.39 o 
   8   1   8       20.07       23.53      5.74 o 
  -8   2   8       46.91       52.22      6.88 o 
  -7   2   8        0.87        2.97      3.81 o 
  -6   2   8        3.55        0.60      3.29 o 
  -5   2   8       12.45       11.99      3.25 o 
  -4   2   8      219.72      219.93      6.74 o 
  -3   2   8        0.38        0.04      1.46 o 
  -2   2   8      273.79      276.20      4.95 o 
  -1   2   8       85.11       82.86      3.29 o 
   0   2   8      804.71      784.16     10.64 o 
   1   2   8       10.75       13.56      1.57 o 
   2   2   8      918.66      940.84     10.07 o 
   3   2   8       16.17       18.60      1.56 o 
   4   2   8      490.64      473.51      8.11 o 
   5   2   8       43.57       46.08      4.15 o 
   6   2   8       29.26       23.95      3.82 o 
   7   2   8       23.25       18.03      3.77 o 
   8   2   8        0.52       -3.49      3.50 o 
  -7   3   8        0.01        2.71      4.39 o 
  -6   3   8      191.14      194.08      9.88 o 
  -5   3   8       23.13       25.21      4.40 o 
  -4   3   8      157.53      174.84      7.17 o 
  -3   3   8        5.65        3.98      1.83 o 
  -2   3   8     1066.98     1086.67     14.85 o 
  -1   3   8       66.74       73.52      3.40 o 
   0   3   8      700.53      696.33     10.83 o 
   1   3   8       56.57       59.69      2.64 o 
   2   3   8      941.17      939.68     10.61 o 
   3   3   8        9.32       10.56      1.32 o 
   4   3   8      203.99      204.52      7.08 o 
   5   3   8       15.58       18.06      2.67 o 
   6   3   8      216.61      228.42      8.08 o 
   7   3   8        1.06        1.37      4.02 o 
   8   3   8        0.51       -3.51      3.51 o 
  -7   4   8        0.05       -5.90      8.01 o 
  -6   4   8      237.29      242.52      9.67 o 
  -5   4   8       42.10       41.34      4.56 o 
  -4   4   8      247.34      249.01      7.61 o 
  -3   4   8       76.56       83.42      4.89 o 
  -2   4   8      995.53      958.40     13.70 o 
  -1   4   8       17.16       19.87      1.75 o 
   0   4   8     1437.60     1464.91     19.12 o 
   1   4   8      110.92      114.40      3.04 o 
   2   4   8     1843.10     1896.49     20.47 o 
   3   4   8        9.14       11.13      1.69 o 
   4   4   8      242.70      262.40      5.90 o 
   5   4   8        4.25       -0.33      2.21 o 
   6   4   8      149.35      143.37      8.46 o 
   7   4   8        0.84        3.52      3.28 o 
   8   4   8       41.66       47.22      5.08 o 
  -7   5   8        0.49       -0.17      6.10 o 
  -6   5   8       14.75       22.54      4.76 o 
  -5   5   8        0.69        0.46      3.21 o 
  -4   5   8      418.57      417.72     10.33 o 
  -3   5   8       33.20       27.07      3.89 o 
  -2   5   8      462.21      479.16      9.97 o 
  -1   5   8       70.67       73.37      3.77 o 
   0   5   8     1893.87     1878.82     22.26 o 
   1   5   8       15.96       16.75      1.74 o 
   2   5   8     1434.50     1448.62     16.42 o 
   3   5   8       10.25       11.89      1.92 o 
   4   5   8     2013.52     2043.85     34.68 o 
   5   5   8        0.36       -0.35      2.86 o 
   6   5   8       83.53       89.65      9.67 o 
   7   5   8        1.75        2.39      3.36 o 
   8   5   8       80.85       84.95      6.30 o 
  -6   6   8       27.11       45.33      7.70 o 
  -5   6   8        0.01       -3.36      3.36 o 
  -4   6   8      117.30      129.88      7.18 o 
  -3   6   8        1.67       -2.35      2.58 o 
  -2   6   8      494.54      484.54      9.69 o 
  -1   6   8        0.60        0.42      2.71 o 
   0   6   8      976.95      969.07     15.32 o 
   1   6   8      100.58       98.48      4.45 o 
   2   6   8     1459.95     1453.34     20.59 o 
   3   6   8       13.70       11.62      2.49 o 
   4   6   8     1609.30     1677.63     25.97 o 
   5   6   8       17.37       23.67      4.43 o 
   6   6   8      626.53      651.65     15.88 o 
   7   6   8        0.32       -1.67      3.24 o 
   8   6   8       56.00       60.82      9.34 o 
  -6   7   8      111.18      133.11     12.37 o 
  -5   7   8        0.28       -3.19      4.70 o 
  -4   7   8       48.36       42.59      5.29 o 
  -3   7   8        3.91        0.25      3.17 o 
  -2   7   8      220.13      218.53      8.63 o 
  -1   7   8        0.84       -0.99      2.62 o 
   0   7   8      514.09      500.08     12.50 o 
   1   7   8        0.08       -0.89      2.44 o 
   2   7   8      636.47      641.66     11.01 o 
   3   7   8       89.75       81.74      4.93 o 
   4   7   8      336.80      371.01     11.38 o 
   5   7   8        8.45        7.41      4.09 o 
   6   7   8      753.35      726.40     18.96 o 
   7   7   8        7.69        3.98      4.24 o 
   8   7   8       79.00       73.93      6.87 o 
  -5   8   8        0.19       -5.06      6.07 o 
  -4   8   8       77.77       98.40      8.98 o 
  -3   8   8        9.99       10.09      3.61 o 
  -2   8   8      164.48      173.39     10.18 o 
  -1   8   8       46.08       39.81      4.82 o 
   0   8   8      179.74      171.44      9.81 o 
   1   8   8       18.42       19.47      3.03 o 
   2   8   8      169.60      167.48      5.91 o 
   3   8   8        6.27        0.97      3.63 o 
   4   8   8      202.79      211.31     10.01 o 
   5   8   8        0.46       -1.12      4.44 o 
   6   8   8       61.88       64.32      6.57 o 
   7   8   8        0.33       -3.53      4.04 o 
   8   8   8      171.52      159.81      9.34 o 
  -5   9   8        0.50       -1.69      9.27 o 
  -4   9   8      116.24      107.36     11.75 o 
  -3   9   8        0.01       -1.44      4.77 o 
  -2   9   8       87.55       95.98      8.39 o 
  -1   9   8        1.07        7.98      4.51 o 
   0   9   8      254.83      245.62     10.06 o 
   1   9   8       16.70       15.66      4.78 o 
   2   9   8      679.88      650.51     12.51 o 
   3   9   8       43.09       49.30      9.34 o 
   4   9   8       48.78       46.36      5.96 o 
   5   9   8       68.85       62.92      6.67 o 
   6   9   8      105.42      115.03     11.14 o 
   7   9   8       11.09       16.76      5.13 o 
  -4  10   8       26.67       20.65     10.96 o 
  -3  10   8       13.38       14.58      7.60 o 
  -2  10   8      187.50      198.85     11.92 o 
  -1  10   8        3.83        4.36      3.96 o 
   0  10   8      415.26      421.49     11.14 o 
   1  10   8        0.30       -0.93      4.05 o 
   2  10   8      464.35      450.61     11.00 o 
   3  10   8        1.52        0.43      4.37 o 
   4  10   8      841.14      825.85     22.30 o 
   5  10   8        0.02        0.26      4.57 o 
   6  10   8       39.20       42.57      7.75 o 
   7  10   8       41.05       47.87      6.50 o 
  -3  11   8       11.86       18.97     10.12 o 
  -2  11   8      110.88      115.57     11.74 o 
  -1  11   8        0.31        3.05      4.59 o 
   0  11   8      194.74      202.51     11.99 o 
   1  11   8        7.39        7.66      4.71 o 
   2  11   8      283.88      286.21     10.04 o 
   3  11   8       12.51        9.54      5.08 o 
   4  11   8      689.69      699.76     20.69 o 
   5  11   8        3.26        3.51      5.04 o 
   6  11   8      201.73      224.70     14.01 o 
  -2  12   8       32.66       39.17      7.46 o 
  -1  12   8        0.17       -8.07     12.01 o 
   0  12   8       65.05       60.43      7.56 o 
   1  12   8        6.15        1.31     10.96 o 
   2  12   8      180.43      178.57     10.05 o 
   3  12   8        0.09        0.49      4.70 o 
   4  12   8       46.39       53.46      9.06 o 
   5  12   8        3.11        2.15      5.34 o 
   6  12   8      504.45      515.93     18.28 o 
   0  13   8       22.96       23.59      9.69 o 
   1  13   8        7.47        3.25      6.24 o 
   2  13   8       27.08       22.98      3.94 o 
   3  13   8        0.84       -4.64      4.64 o 
   4  13   8      104.09      103.27     10.73 o 
  -4 -12   9        0.82       -3.42      6.54 o 
  -3 -12   9        0.69       -0.84      8.64 o 
  -2 -12   9        8.36       12.04      5.53 o 
  -1 -12   9        0.04       -5.96      5.96 o 
   0 -12   9        4.40       -4.86      6.66 o 
  -5 -11   9        1.65       -3.94      5.94 o 
  -4 -11   9        3.19        2.86      6.17 o 
  -3 -11   9       24.07       12.86      6.70 o 
  -2 -11   9        3.15        1.73      4.44 o 
  -1 -11   9        0.20       -1.01      5.87 o 
   0 -11   9       52.16       51.05      8.76 o 
   1 -11   9        3.54        1.83      5.60 o 
   2 -11   9        8.62        7.17      6.33 o 
  -6 -10   9       37.54       48.47      7.89 o 
  -5 -10   9        2.68       -5.34      5.34 o 
  -4 -10   9       44.17       59.31      8.49 o 
  -3 -10   9        0.09       -7.38      7.38 o 
  -2 -10   9       13.11        8.01      4.45 o 
  -1 -10   9       11.04        2.25      4.70 o 
   0 -10   9       37.56       41.82      8.47 o 
   1 -10   9        0.75        4.20      5.34 o 
   2 -10   9       57.95       42.87      7.22 o 
   3 -10   9        3.73       10.12      9.69 o 
  -7  -9   9       27.41       32.14      7.26 o 
  -6  -9   9       99.50       92.29      9.39 o 
  -5  -9   9        1.33        5.59      5.64 o 
  -4  -9   9       41.79       42.66      7.60 o 
  -3  -9   9        5.83        8.32      5.51 o 
  -2  -9   9       33.67       49.64     10.41 o 
  -1  -9   9       17.05        8.24      4.38 o 
   0  -9   9        7.90        4.19      4.94 o 
   1  -9   9       55.62       58.18      7.13 o 
   2  -9   9       52.38       49.04      7.20 o 
   3  -9   9        0.13       -7.59      8.01 o 
   4  -9   9       40.56        6.32     10.54 o 
  -7  -8   9       16.46       17.86      6.24 o 
  -6  -8   9      109.02       88.20      9.06 o 
  -5  -8   9       38.62       35.48      8.64 o 
  -4  -8   9      109.15      109.16      9.68 o 
  -3  -8   9        6.27       -0.01      4.91 o 
  -2  -8   9       25.47       27.36      5.36 o 
  -1  -8   9        3.38        3.32      3.16 o 
   0  -8   9       55.80       63.58      5.30 o 
   1  -8   9       10.16        7.88      4.00 o 
   2  -8   9       48.06       42.33      5.44 o 
   3  -8   9       17.98        2.14      6.17 o 
   4  -8   9       71.21       61.96     13.91 o 
   5  -8   9        4.65        1.58      7.17 o 
  -7  -7   9        0.48       -5.06      5.07 o 
  -6  -7   9      118.75      117.37      9.84 o 
  -5  -7   9       30.09       27.34      6.53 o 
  -4  -7   9      325.11      306.03     11.58 o 
  -3  -7   9        0.45        1.72      3.79 o 
  -2  -7   9      223.73      223.12     13.39 o 
  -1  -7   9        2.69        0.39      2.89 o 
   0  -7   9      143.91      131.87      6.35 o 
   1  -7   9        1.08        4.37      3.58 o 
   2  -7   9      186.34      184.57     11.00 o 
   3  -7   9        0.11        1.95      3.88 o 
   4  -7   9      100.99      108.46     11.03 o 
   5  -7   9       23.99       26.76      6.51 o 
  -8  -6   9       51.58       61.57      7.89 o 
  -7  -6   9        0.04       -4.74      4.74 o 
  -6  -6   9       73.45       74.41      7.89 o 
  -5  -6   9        2.68        5.40      3.97 o 
  -4  -6   9      338.94      325.02     15.70 o 
  -3  -6   9      105.32       95.27      6.14 o 
  -2  -6   9      498.89      494.54     10.84 o 
  -1  -6   9       14.22       11.45      3.09 o 
   0  -6   9      204.80      196.96      6.35 o 
   1  -6   9       42.14       43.32      4.98 o 
   2  -6   9      194.93      197.56      7.63 o 
   3  -6   9       40.71       37.23      4.89 o 
   4  -6   9       91.10       96.77      7.85 o 
   5  -6   9        8.73        5.69      5.01 o 
   6  -6   9       44.03       48.13      7.33 o 
  -8  -5   9      115.33      127.05     11.59 o 
  -7  -5   9        1.41        2.44      4.91 o 
  -6  -5   9       37.90       33.23      5.23 o 
  -5  -5   9       22.89       24.59      7.22 o 
  -4  -5   9      121.28      130.95      7.82 o 
  -3  -5   9       17.08       15.52      3.34 o 
  -2  -5   9      217.07      205.22      8.14 o 
  -1  -5   9       72.72       65.06      3.88 o 
   0  -5   9      106.47      100.37      4.73 o 
   1  -5   9       24.56       28.25      3.19 o 
   2  -5   9       46.26       46.39      4.32 o 
   3  -5   9      110.44       95.93      6.27 o 
   4  -5   9      119.21      104.73      7.69 o 
   5  -5   9       12.03        5.57      4.84 o 
   6  -5   9       20.31       18.32      6.00 o 
  -8  -4   9       78.96       83.49      8.49 o 
  -7  -4   9       84.12       82.73      7.05 o 
  -6  -4   9      149.26      161.39     10.64 o 
  -5  -4   9       20.44       14.42      6.88 o 
  -4  -4   9       40.72       44.23      5.17 o 
  -3  -4   9        3.11        3.85      3.45 o 
  -2  -4   9      123.99      116.53      4.65 o 
  -1  -4   9        2.18        4.18      2.19 o 
   0  -4   9      123.35      111.32      4.16 o 
   1  -4   9        8.04        5.08      2.15 o 
   2  -4   9       46.75       59.08      3.54 o 
   3  -4   9        0.96        1.01      2.38 o 
   4  -4   9      170.80      188.94     12.84 o 
   5  -4   9      111.25      105.02      8.86 o 
   6  -4   9       74.41       82.38      8.01 o 
   7  -4   9       67.08       58.03      8.51 o 
  -8  -3   9       83.41       98.73      9.23 o 
  -7  -3   9       59.74       59.24      6.63 o 
  -6  -3   9      800.43      829.85     19.86 o 
  -5  -3   9        0.06       -3.09      3.09 o 
  -4  -3   9      110.99      100.33      8.35 o 
  -3  -3   9        0.18       -1.78      2.67 o 
  -2  -3   9      471.27      474.34      8.62 o 
  -1  -3   9        3.97        4.68      2.07 o 
   0  -3   9      614.19      614.05      9.43 o 
   1  -3   9        0.08       -0.32      1.61 o 
   2  -3   9      258.79      260.65      5.39 o 
   3  -3   9        3.60        4.16      2.46 o 
   4  -3   9      130.24      134.60      6.17 o 
   5  -3   9       19.82       20.93      4.78 o 
   6  -3   9      238.59      269.16     11.67 o 
   7  -3   9       31.62       33.23      7.86 o 
  -8  -2   9      121.32      132.04     10.42 o 
  -7  -2   9        0.49       -0.46      3.62 o 
  -6  -2   9      821.92      824.70     19.89 o 
  -5  -2   9      311.53      311.21      9.83 o 
  -4  -2   9     1836.77     1818.44     28.34 o 
  -3  -2   9       64.39       67.51      4.37 o 
  -2  -2   9      447.11      434.50      7.58 o 
  -1  -2   9      197.97      196.49      5.33 o 
   0  -2   9      845.46      816.78     12.30 o 
   1  -2   9      107.47      107.63      3.84 o 
   2  -2   9      570.25      545.77      7.47 o 
   3  -2   9        3.87        5.64      1.47 o 
   4  -2   9      142.35      132.56      5.82 o 
   5  -2   9       19.27       22.84      4.69 o 
   6  -2   9      103.24       99.70     11.68 o 
   7  -2   9       47.38       34.78      6.30 o 
  -8  -1   9       66.18       81.01      7.28 o 
  -7  -1   9       48.45       41.02      5.05 o 
  -6  -1   9      211.10      213.02      8.87 o 
  -5  -1   9        0.13        1.36      3.31 o 
  -4  -1   9     3607.46     3584.27     59.89 o 
  -3  -1   9      300.75      308.11      6.76 o 
  -2  -1   9      872.77      868.99     11.09 o 
  -1  -1   9        0.27        0.70      1.30 o 
   0  -1   9      621.57      577.46      8.30 o 
   1  -1   9      124.16      114.73      3.61 o 
   2  -1   9      620.18      615.41      7.97 o 
   3  -1   9       17.13       16.91      2.05 o 
   4  -1   9      118.91      118.65      7.04 o 
   5  -1   9        0.42       -2.08      3.46 o 
   6  -1   9      127.14      120.35      8.08 o 
   7  -1   9        0.70       -1.97      5.40 o 
   8  -1   9       75.12       86.22      8.29 o 
  -8   0   9       41.44       50.33      7.75 o 
  -7   0   9        4.90        4.24      3.77 o 
  -6   0   9       93.62       90.04      9.37 o 
  -5   0   9       52.49       52.02      4.28 o 
  -4   0   9      502.50      501.32     11.24 o 
  -3   0   9       23.25       26.90      2.67 o 
  -2   0   9     4259.19     4164.53     46.37 o 
  -1   0   9       30.58       35.66      2.69 o 
   0   0   9      600.68      576.91      7.77 o 
   1   0   9       26.55       26.58      2.87 o 
   2   0   9      553.78      563.35      7.46 o 
   3   0   9       21.11       25.80      1.95 o 
   4   0   9      447.44      464.17      8.25 o 
   5   0   9       16.83       14.25      3.26 o 
   6   0   9       81.06       85.74      6.94 o 
   7   0   9        0.11        0.99      4.12 o 
   8   0   9       94.31       93.97      8.10 o 
  -8   1   9       60.31       59.58      8.63 o 
  -7   1   9        0.18        0.34      3.80 o 
  -6   1   9       39.48       48.83      8.21 o 
  -5   1   9       16.77       19.92      3.26 o 
  -4   1   9      115.84      118.25      4.94 o 
  -3   1   9        0.60       -1.17      2.40 o 
  -2   1   9     1727.23     1657.34     23.59 o 
  -1   1   9       12.51       15.39      2.09 o 
   0   1   9     1663.10     1622.37     17.75 o 
   1   1   9       37.54       42.02      2.00 o 
   2   1   9      736.63      716.72     11.49 o 
   3   1   9       19.80       24.79      1.85 o 
   4   1   9      474.92      479.23      8.40 o 
   5   1   9       47.89       50.47      4.45 o 
   6   1   9       56.14       64.80      5.16 o 
   7   1   9        7.08        3.02      6.64 o 
   8   1   9       54.72       48.95      6.97 o 
  -7   2   9        8.09        9.07      5.10 o 
  -6   2   9      354.39      383.32     21.66 o 
  -5   2   9       32.71       30.59      4.10 o 
  -4   2   9      108.84      119.59      5.44 o 
  -3   2   9       29.20       24.20      2.61 o 
  -2   2   9      439.96      443.82      8.40 o 
  -1   2   9        1.06        0.89      1.74 o 
   0   2   9     1356.17     1290.70     15.16 o 
   1   2   9       34.00       32.99      2.55 o 
   2   2   9      440.21      430.69      6.88 o 
   3   2   9       33.42       31.35      2.05 o 
   4   2   9      239.12      228.89      8.36 o 
   5   2   9        2.49        3.47      2.87 o 
   6   2   9      171.28      164.78     15.20 o 
   7   2   9        5.54        5.81      3.61 o 
   8   2   9        0.41       -0.61      4.34 o 
  -7   3   9        4.73       20.79      6.70 o 
  -6   3   9      500.80      509.22     16.59 o 
  -5   3   9       10.98       11.42      3.57 o 
  -4   3   9      603.83      609.24     12.55 o 
  -3   3   9       27.77       26.39      2.79 o 
  -2   3   9      575.23      576.34     16.05 o 
  -1   3   9        2.76        5.56      1.89 o 
   0   3   9     1093.22     1103.44     14.39 o 
   1   3   9        0.53       -1.37      1.50 o 
   2   3   9      289.11      295.33      5.43 o 
   3   3   9        9.53       13.89      1.61 o 
   4   3   9      255.26      259.69      6.54 o 
   5   3   9        1.55       -0.72      2.98 o 
   6   3   9      101.27      105.68      6.36 o 
   7   3   9        0.32        3.89      3.45 o 
   8   3   9       33.19       26.70      5.35 o 
  -7   4   9        7.87       11.90     10.54 o 
  -6   4   9      132.17      129.96     12.29 o 
  -5   4   9        7.94       12.06      4.61 o 
  -4   4   9     1743.96     1707.64     27.22 o 
  -3   4   9       20.06       18.59      2.87 o 
  -2   4   9      665.01      683.69     11.45 o 
  -1   4   9        1.24       -1.19      2.12 o 
   0   4   9     1649.75     1631.41     21.24 o 
   1   4   9        0.25        0.81      1.79 o 
   2   4   9      823.26      831.32     10.70 o 
   3   4   9       11.53        8.12      1.88 o 
   4   4   9      224.03      212.27      7.06 o 
   5   4   9        8.20        2.17      2.98 o 
   6   4   9      138.10      155.24      9.13 o 
   7   4   9       17.81       27.13      6.43 o 
   8   4   9       80.14       82.54      6.47 o 
  -6   5   9       73.61       75.44     10.08 o 
  -5   5   9       14.94       17.47      6.54 o 
  -4   5   9      401.41      391.35     17.09 o 
  -3   5   9        0.03        1.92      2.87 o 
  -2   5   9     1739.01     1622.56     25.98 o 
  -1   5   9       13.51       12.37      1.89 o 
   0   5   9      920.00      914.48     14.75 o 
   1   5   9        2.70        4.58      2.04 o 
   2   5   9     1626.14     1648.88     21.17 o 
   3   5   9       21.21       19.58      2.18 o 
   4   5   9      374.59      404.54     16.24 o 
   5   5   9       12.11        9.27      3.32 o 
   6   5   9      232.98      241.80      8.75 o 
   7   5   9        0.59       -2.48      3.23 o 
   8   5   9       49.06       53.98      5.70 o 
  -6   6   9       54.17       69.13     13.91 o 
  -5   6   9        0.55       -1.49      5.21 o 
  -4   6   9       78.80       89.30      9.03 o 
  -3   6   9       13.80        5.76      4.38 o 
  -2   6   9      821.47      777.76     30.39 o 
  -1   6   9       10.26       12.60      3.07 o 
   0   6   9      895.32      911.97     16.65 o 
   1   6   9        8.21       11.46      2.88 o 
   2   6   9     1036.53     1037.24     16.13 o 
   3   6   9        5.97        9.64      2.60 o 
   4   6   9      408.93      417.23      9.72 o 
   5   6   9       10.65        7.55      4.05 o 
   6   6   9      258.33      270.31     15.97 o 
   7   6   9       41.90       34.28      4.65 o 
   8   6   9       64.16       69.28      6.10 o 
  -5   7   9        0.24        3.56      5.39 o 
  -4   7   9      165.45      176.26     11.07 o 
  -3   7   9        1.61        1.96      3.84 o 
  -2   7   9      255.60      258.18     11.11 o 
  -1   7   9       61.52       65.71      5.58 o 
   0   7   9      443.21      417.59     12.59 o 
   1   7   9       11.27        7.61      2.92 o 
   2   7   9      405.08      394.24      8.28 o 
   3   7   9       13.69       17.39      3.69 o 
   4   7   9      371.22      412.64     10.11 o 
   5   7   9        0.49       -3.68      3.68 o 
   6   7   9       24.31       33.96      5.58 o 
   7   7   9        0.77        1.80      4.34 o 
   8   7   9      122.18      115.88      8.48 o 
  -5   8   9        5.03        2.53      9.27 o 
  -4   8   9      119.59      123.07     21.92 o 
  -3   8   9        1.80       -0.37      4.68 o 
  -2   8   9      211.30      213.28     11.50 o 
  -1   8   9        1.95        9.69      5.37 o 
   0   8   9      336.14      352.71     11.26 o 
   1   8   9       25.50       24.45      4.26 o 
   2   8   9      106.02      109.73      7.72 o 
   3   8   9       10.55       14.71      3.88 o 
   4   8   9      131.60      132.42      7.18 o 
   5   8   9        0.74        1.36      4.28 o 
   6   8   9       11.36        9.43      4.63 o 
   7   8   9        0.76       -1.60      4.34 o 
  -4   9   9        0.69        1.26      9.69 o 
  -3   9   9        2.38       -1.79      5.94 o 
  -2   9   9      217.48      245.58     12.18 o 
  -1   9   9        3.67        7.91      5.76 o 
   0   9   9      410.44      411.91     14.59 o 
   1   9   9       26.57       23.21      3.82 o 
   2   9   9      159.56      171.43      6.47 o 
   3   9   9        9.71        5.06      4.40 o 
   4   9   9      149.49      129.37      9.16 o 
   5   9   9       20.30       19.08      7.33 o 
   6   9   9       35.83       32.13      7.33 o 
   7   9   9        9.03       11.34      5.32 o 
  -3  10   9        9.55        0.00      9.27 o 
  -2  10   9       57.15       58.45      8.58 o 
  -1  10   9        0.06       -2.09      6.16 o 
   0  10   9      235.69      252.40     11.71 o 
   1  10   9        0.65        3.72      3.73 o 
   2  10   9      517.51      507.12     11.06 o 
   3  10   9        2.39        2.24      4.51 o 
   4  10   9      249.68      247.29     13.45 o 
   5  10   9        2.57        0.65      5.71 o 
   6  10   9      128.60      143.71     17.19 o 
   7  10   9       12.00        6.56      5.61 o 
  -2  11   9        8.93        9.84      6.06 o 
  -1  11   9        7.24        9.64      4.88 o 
   0  11   9      197.45      188.74     11.13 o 
   1  11   9        6.40        8.89      4.36 o 
   2  11   9      238.29      247.83      8.36 o 
   3  11   9        0.33       -1.04      6.60 o 
   4  11   9      121.73      138.41     19.41 o 
   5  11   9        7.51        7.73      5.50 o 
   6  11   9      327.18      323.45     13.98 o 
  -1  12   9       10.13        5.87      7.43 o 
   0  12   9       15.32       17.38      6.02 o 
   1  12   9        0.11        5.62      5.34 o 
   2  12   9       80.93       81.24      8.27 o 
   3  12   9        1.32       -0.07      4.93 o 
   4  12   9       68.21       68.19      8.16 o 
   5  12   9        2.93        7.72      5.88 o 
   1  13   9        6.54       -3.43      6.28 o 
   2  13   9       40.73       39.74      8.57 o 
   3  13   9        5.61        5.93      5.83 o 
  -2 -12  10       15.54       13.35      6.00 o 
  -4 -11  10       13.30       20.57      7.60 o 
  -3 -11  10        1.82       -0.42      6.86 o 
  -2 -11  10       42.79       57.48      9.18 o 
  -1 -11  10       39.92       39.47      8.20 o 
   0 -11  10       15.63       13.33      7.30 o 
   1 -11  10        0.65        2.84      7.38 o 
  -5 -10  10        0.26        4.64      6.26 o 
  -4 -10  10       35.05       43.26      8.05 o 
  -3 -10  10       16.93       21.84      7.13 o 
  -2 -10  10       94.94      112.08      7.92 o 
  -1 -10  10        0.26        4.45      6.17 o 
   0 -10  10       77.50       75.01     20.87 o 
   1 -10  10        6.81        0.23      5.49 o 
   2 -10  10       23.81       21.51      6.48 o 
  -6  -9  10       46.35       69.07     23.82 o 
  -5  -9  10       17.62       10.37      8.43 o 
  -4  -9  10       77.47       82.37      9.52 o 
  -3  -9  10        6.48       -5.06      5.07 o 
  -2  -9  10       87.28      105.22      7.50 o 
  -1  -9  10       66.81       70.81      6.96 o 
   0  -9  10      171.40      180.14     11.96 o 
   1  -9  10        3.29        0.00      5.01 o 
   2  -9  10       40.20       32.24      6.61 o 
   3  -9  10        4.80        8.01      9.27 o 
  -7  -8  10       13.41       12.43      6.40 o 
  -6  -8  10       56.04       63.42      9.48 o 
  -5  -8  10       80.56       81.93      9.09 o 
  -4  -8  10      135.55      148.41     11.31 o 
  -3  -8  10       12.68        5.12      5.21 o 
  -2  -8  10       60.31       65.37      8.25 o 
  -1  -8  10       27.06       28.02      4.57 o 
   0  -8  10      122.34      138.02      9.01 o 
   1  -8  10       13.41       17.15      5.43 o 
   2  -8  10      135.16      132.33      9.64 o 
   3  -8  10        9.11       22.76     10.54 o 
   4  -8  10       30.81       15.60     10.54 o 
  -7  -7  10        6.59        8.67      7.80 o 
  -6  -7  10       11.63        9.54      5.90 o 
  -5  -7  10        8.18       -0.42      5.37 o 
  -4  -7  10      157.60      136.86     10.88 o 
  -3  -7  10       69.88       51.97      7.13 o 
  -2  -7  10      247.13      233.21     19.59 o 
  -1  -7  10        0.45        2.56      3.05 o 
   0  -7  10      155.51      158.38      7.24 o 
   1  -7  10        1.97        2.48      3.92 o 
   2  -7  10      217.94      228.66     11.62 o 
   3  -7  10        1.20        5.18      4.77 o 
   4  -7  10       79.92       83.88     15.17 o 
   5  -7  10       16.58        2.93      6.84 o 
  -7  -6  10        0.03        6.24      5.51 o 
  -6  -6  10       13.97       12.63     13.91 o 
  -5  -6  10        3.23        0.59      4.74 o 
  -4  -6  10       56.83       62.73      7.75 o 
  -3  -6  10       19.79       18.20      5.38 o 
  -2  -6  10      516.63      482.71     14.13 o 
  -1  -6  10       32.19       24.85      3.65 o 
   0  -6  10      392.72      368.94     10.11 o 
   1  -6  10       42.95       26.73      4.44 o 
   2  -6  10      312.77      310.04     11.28 o 
   3  -6  10        0.29        0.95      3.79 o 
   4  -6  10      119.34      151.97     12.35 o 
   5  -6  10        5.78       -0.26      5.42 o 
  -7  -5  10       27.42       11.59      6.32 o 
  -6  -5  10      143.52      139.53     10.58 o 
  -5  -5  10       11.18        7.59      5.07 o 
  -4  -5  10        9.41       17.02      4.44 o 
  -3  -5  10       18.12       16.97      4.68 o 
  -2  -5  10       97.21      101.29      5.28 o 
  -1  -5  10      168.03      162.90      6.75 o 
   0  -5  10      331.01      301.73      7.83 o 
   1  -5  10       62.63       58.78      4.57 o 
   2  -5  10      203.78      215.95      7.80 o 
   3  -5  10       42.92       40.99      5.01 o 
   4  -5  10      195.47      199.63     14.12 o 
   5  -5  10        9.01       12.95      5.34 o 
   6  -5  10       19.25       25.32      6.14 o 
  -8  -4  10       35.47       25.11      6.86 o 
  -7  -4  10       85.60       75.30      8.79 o 
  -6  -4  10      159.91      155.34     11.03 o 
  -5  -4  10       42.43       45.17      5.76 o 
  -4  -4  10       74.29       84.09      6.81 o 
  -3  -4  10       56.18       52.29      4.79 o 
  -2  -4  10        1.76        6.97      2.86 o 
  -1  -4  10        0.13       -0.89      2.56 o 
   0  -4  10       32.85       29.94      3.18 o 
   1  -4  10       29.17       25.50      3.18 o 
   2  -4  10       82.77       84.11      6.93 o 
   3  -4  10       30.89       33.92      4.74 o 
   4  -4  10      165.25      169.37      8.76 o 
   5  -4  10        0.06       -4.05      4.05 o 
   6  -4  10      105.87      109.56      9.06 o 
  -8  -3  10       76.63       73.13      9.09 o 
  -7  -3  10       19.16       23.18      6.26 o 
  -6  -3  10      107.46      111.15      7.19 o 
  -5  -3  10      274.90      276.85      9.76 o 
  -4  -3  10      614.98      553.58     15.62 o 
  -3  -3  10        1.02       -3.00      3.00 o 
  -2  -3  10      167.83      167.08      9.25 o 
  -1  -3  10        0.36       -1.34      2.13 o 
   0  -3  10      123.56      141.11      5.10 o 
   1  -3  10       29.36       24.42      2.86 o 
   2  -3  10      186.30      182.59      6.19 o 
   3  -3  10        0.52       -1.91      2.31 o 
   4  -3  10      133.38      143.81      7.37 o 
   5  -3  10        5.05        5.54      4.65 o 
   6  -3  10      165.45      162.90     10.30 o 
   7  -3  10       17.86       18.44      6.16 o 
  -8  -2  10       56.61       83.16      9.23 o 
  -7  -2  10       12.29       18.25      5.31 o 
  -6  -2  10      195.95      181.36      8.59 o 
  -5  -2  10       13.00       10.68      3.80 o 
  -4  -2  10     1326.30     1275.41     24.53 o 
  -3  -2  10      552.70      533.42     14.90 o 
  -2  -2  10     1028.04      982.16     17.56 o 
  -1  -2  10       34.66       32.44      3.39 o 
   0  -2  10     1034.43     1015.54     14.91 o 
   1  -2  10        0.17       -0.46      1.75 o 
   2  -2  10      391.16      399.84      6.69 o 
   3  -2  10       19.42       19.49      2.62 o 
   4  -2  10      217.69      233.19      8.31 o 
   5  -2  10       15.05       11.68      5.93 o 
   6  -2  10       78.13       87.11      7.87 o 
   7  -2  10        0.02        0.47      5.01 o 
  -8  -1  10       60.26       71.04     13.28 o 
  -7  -1  10        8.89        4.97      4.79 o 
  -6  -1  10      219.06      238.36     10.83 o 
  -5  -1  10       29.09       31.82      4.51 o 
  -4  -1  10      261.03      260.14      9.13 o 
  -3  -1  10      365.53      339.93     13.85 o 
  -2  -1  10     3113.89     2992.05     39.26 o 
  -1  -1  10      475.43      477.30      7.37 o 
   0  -1  10      548.07      542.07      8.87 o 
   1  -1  10      329.74      335.48      5.67 o 
   2  -1  10      657.26      653.83      8.61 o 
   3  -1  10        2.67        0.36      1.70 o 
   4  -1  10      177.38      171.29      8.69 o 
   5  -1  10       11.80       11.15      4.21 o 
   6  -1  10      104.31      100.82     10.91 o 
   7  -1  10        0.02       -4.34      4.34 o 
  -7   0  10       14.39       17.05      5.38 o 
  -6   0  10       77.94       62.78      5.84 o 
  -5   0  10      137.95      130.91      7.42 o 
  -4   0  10       74.92       68.04      5.61 o 
  -3   0  10       30.98       27.72      3.67 o 
  -2   0  10      627.28      637.54     12.99 o 
  -1   0  10      666.73      659.25     10.95 o 
   0   0  10     1231.28     1197.29     14.58 o 
   1   0  10       34.83       35.89      2.16 o 
   2   0  10      399.07      409.35      6.62 o 
   3   0  10       14.74       15.94      2.08 o 
   4   0  10      236.49      263.76      7.29 o 
   5   0  10       15.83       11.33      3.83 o 
   6   0  10      120.05      121.13      8.18 o 
   7   0  10        2.45        3.32      4.51 o 
  -7   1  10       10.53        5.94      6.10 o 
  -6   1  10      101.02      109.77      9.00 o 
  -5   1  10        1.40        0.67      3.41 o 
  -4   1  10      217.47      206.44     10.34 o 
  -3   1  10      108.65      108.92      5.61 o 
  -2   1  10       11.87        7.84      2.36 o 
  -1   1  10      106.06      102.59      4.36 o 
   0   1  10     1815.78     1796.48     20.29 o 
   1   1  10       28.43       29.38      1.89 o 
   2   1  10      411.84      411.60      6.70 o 
   3   1  10       10.40       14.36      2.75 o 
   4   1  10      316.90      316.89      7.93 o 
   5   1  10        0.28       -2.75      2.75 o 
   6   1  10      142.08      155.79     13.07 o 
   7   1  10       38.47       38.99      5.80 o 
   8   1  10       57.45       63.79      7.27 o 
  -7   2  10        1.11       -1.46      5.94 o 
  -6   2  10      164.28      177.21     10.62 o 
  -5   2  10       12.41        4.25      4.54 o 
  -4   2  10      281.48      281.47      9.75 o 
  -3   2  10       27.08       17.09      3.82 o 
  -2   2  10      555.37      561.99     10.90 o 
  -1   2  10        3.08        3.49      2.09 o 
   0   2  10       33.69       36.57      3.46 o 
   1   2  10       51.25       50.71      2.76 o 
   2   2  10     1068.43     1075.00     12.31 o 
   3   2  10       17.29       14.49      2.19 o 
   4   2  10      202.26      193.05      6.52 o 
   5   2  10        8.24        8.41      3.32 o 
   6   2  10       54.98       65.65      6.05 o 
   7   2  10       34.17       29.75      5.31 o 
   8   2  10       35.80       39.90      6.23 o 
  -7   3  10        3.26        5.54      6.53 o 
  -6   3  10      192.39      187.95     11.51 o 
  -5   3  10       10.10        8.02      4.82 o 
  -4   3  10      931.66      874.13     22.20 o 
  -3   3  10       50.12       46.26      5.90 o 
  -2   3  10      521.82      488.29     13.08 o 
  -1   3  10      113.99      114.18      5.66 o 
   0   3  10      356.55      351.03      7.11 o 
   1   3  10        7.94        4.96      1.90 o 
   2   3  10      199.54      205.24      5.43 o 
   3   3  10       46.67       45.87      2.51 o 
   4   3  10      211.62      203.08      6.58 o 
   5   3  10       20.15       16.07      3.59 o 
   6   3  10       28.69       32.18      4.53 o 
   7   3  10        4.54        3.37      3.95 o 
   8   3  10       21.41       19.66      5.47 o 
  -6   4  10      219.45      222.16     12.55 o 
  -5   4  10        8.75       17.25      5.17 o 
  -4   4  10      415.45      381.24     17.54 o 
  -3   4  10       62.93       53.72      5.24 o 
  -2   4  10     1594.05     1453.77     27.26 o 
  -1   4  10       53.89       62.36      4.60 o 
   0   4  10      659.28      659.49     13.10 o 
   1   4  10        2.52       -0.36      1.96 o 
   2   4  10      258.97      274.65      6.41 o 
   3   4  10       50.10       49.65      2.90 o 
   4   4  10      215.64      218.52      7.09 o 
   5   4  10       12.76        8.09      3.36 o 
   6   4  10      115.40      112.78      6.75 o 
   7   4  10       13.13       16.89      4.29 o 
   8   4  10       12.56        5.22      4.29 o 
  -6   5  10       49.82       62.32      9.48 o 
  -5   5  10       11.24       13.06      6.26 o 
  -4   5  10      172.33      178.96     12.28 o 
  -3   5  10        2.32        5.66      3.68 o 
  -2   5  10     1271.83     1173.37     32.31 o 
  -1   5  10       67.64       60.87      4.66 o 
   0   5  10     1217.54     1165.98     20.06 o 
   1   5  10       11.38       12.90      2.98 o 
   2   5  10      644.79      650.48     15.53 o 
   3   5  10        3.43        0.57      1.99 o 
   4   5  10      237.22      236.89      8.70 o 
   5   5  10       34.76       37.48      4.41 o 
   6   5  10      189.24      200.59     10.71 o 
   7   5  10        0.02        2.67      3.79 o 
   8   5  10       42.36       53.80      5.89 o 
  -6   6  10        6.28        8.85      9.69 o 
  -5   6  10        6.43        7.76      5.48 o 
  -4   6  10      204.01      216.93     11.92 o 
  -3   6  10        1.09        1.49      3.81 o 
  -2   6  10       56.79       67.93      5.72 o 
  -1   6  10        1.81        5.37      3.08 o 
   0   6  10     1731.62     1633.28     29.85 o 
   1   6  10       22.49       23.10      3.86 o 
   2   6  10      520.75      501.19     10.82 o 
   3   6  10        2.84        1.24      1.87 o 
   4   6  10      288.45      313.86     12.05 o 
   5   6  10       13.98       14.75      4.69 o 
   6   6  10       54.86       59.69      8.21 o 
   7   6  10       10.35       10.67      4.32 o 
   8   6  10       59.83       63.78      8.58 o 
  -4   7  10       64.74       61.54     13.49 o 
  -3   7  10        0.02        3.58      5.96 o 
  -2   7  10      191.34      193.84     12.51 o 
  -1   7  10        0.49       -0.65      4.32 o 
   0   7  10      128.68      125.48      7.21 o 
   1   7  10        5.08        5.40      4.38 o 
   2   7  10      664.65      680.90     13.50 o 
   3   7  10        0.24        0.69      3.17 o 
   4   7  10      104.81      119.38      8.54 o 
   5   7  10        5.75        6.75      4.77 o 
   6   7  10       19.36       17.78      5.12 o 
   7   7  10        0.49       -3.61      4.49 o 
  -3   8  10        5.47        4.85      6.26 o 
  -2   8  10      311.12      325.72     16.96 o 
  -1   8  10        0.34       -4.14      5.05 o 
   0   8  10       65.03       66.06      5.99 o 
   1   8  10        2.94        4.96      3.68 o 
   2   8  10      175.86      173.40      6.55 o 
   3   8  10        5.58        6.61      3.78 o 
   4   8  10       88.73       91.52     10.74 o 
   5   8  10       11.39       14.29      6.47 o 
   6   8  10       27.67       23.05      5.38 o 
   7   8  10        1.22       -3.02      4.79 o 
  -3   9  10        3.53        1.26      9.27 o 
  -2   9  10       62.67       52.91     11.38 o 
  -1   9  10        1.56        1.02      4.54 o 
   0   9  10      320.31      317.55     18.02 o 
   1   9  10        2.32        1.36      3.31 o 
   2   9  10      138.11      144.06      6.19 o 
   3   9  10        4.23        0.38      3.74 o 
   4   9  10      117.81      106.50      8.88 o 
   5   9  10       24.64       23.78      5.61 o 
   6   9  10       17.14       13.95      5.52 o 
   7   9  10        0.56        0.80      5.22 o 
  -3  10  10        0.34       -0.84      8.85 o 
  -2  10  10       16.77       13.70      7.73 o 
  -1  10  10        6.41       -2.95      5.96 o 
   0  10  10      242.60      243.74     11.80 o 
   1  10  10        1.12        4.41      4.19 o 
   2  10  10      232.73      236.30      9.10 o 
   3  10  10        0.01        0.66      4.00 o 
   4  10  10      172.27      197.18     21.34 o 
   5  10  10        1.08       -2.05      4.86 o 
   6  10  10       69.78       68.96      9.60 o 
  -2  11  10      133.04      107.45     12.43 o 
  -1  11  10        8.75       13.63      6.16 o 
   0  11  10       38.34       21.52      6.44 o 
   1  11  10        1.58        7.24      6.34 o 
   2  11  10      162.16      168.50      9.73 o 
   3  11  10        7.70        7.30      4.59 o 
   4  11  10      164.09      160.25     11.12 o 
   5  11  10        3.88        5.71      5.77 o 
   0  12  10       80.45       91.45     10.50 o 
   1  12  10        8.69       10.60      5.76 o 
   2  12  10       54.42       58.71      6.16 o 
   3  12  10        0.76       -1.26      4.86 o 
   4  12  10       33.52       36.72      7.47 o 
  -3 -11  11       23.28       29.65      8.93 o 
  -2 -11  11       61.56       72.51      8.23 o 
  -1 -11  11        1.18        5.93      6.78 o 
   0 -11  11       49.41       72.50     16.02 o 
  -5 -10  11        5.09        1.94      6.84 o 
  -4 -10  11       39.05       47.10      8.88 o 
  -3 -10  11       14.35       24.14      7.86 o 
  -2 -10  11      111.58      127.08      8.80 o 
  -1 -10  11       49.61       53.31     16.23 o 
   0 -10  11      124.38      128.18     12.05 o 
   1 -10  11        0.16       -5.49      5.49 o 
  -5  -9  11        0.36        1.49      8.85 o 
  -4  -9  11       32.87       44.90      9.27 o 
  -3  -9  11       26.12       37.39      7.86 o 
  -2  -9  11      140.59      152.66     10.02 o 
  -1  -9  11       43.52       41.09      7.86 o 
   0  -9  11      226.61      218.44     11.96 o 
   1  -9  11       38.26       43.51      7.09 o 
   2  -9  11      132.79      131.19     10.35 o 
   3  -9  11        0.27        5.06     10.12 o 
  -6  -8  11      105.78      129.44     11.61 o 
  -5  -8  11        0.15        7.33      6.24 o 
  -4  -8  11       53.15       64.55      8.79 o 
  -3  -8  11       47.61       26.85      9.06 o 
  -2  -8  11      117.77      110.83      7.92 o 
  -1  -8  11       32.06       41.80      6.27 o 
   0  -8  11      203.60      202.20     11.08 o 
   1  -8  11       59.15       76.89      7.85 o 
   2  -8  11      269.25      276.11     19.97 o 
   3  -8  11        8.84        2.95     10.12 o 
  -6  -7  11       28.61       31.66     12.22 o 
  -5  -7  11        5.05        3.24      5.64 o 
  -4  -7  11      107.03      123.09     11.38 o 
  -3  -7  11        2.20       -1.00     10.96 o 
  -2  -7  11       78.37       81.31     11.42 o 
  -1  -7  11       79.98       67.06      8.77 o 
   0  -7  11      250.94      256.73     11.11 o 
   1  -7  11        8.93        6.91      4.92 o 
   2  -7  11      181.34      181.17     12.20 o 
   3  -7  11       24.69       29.93     11.38 o 
   4  -7  11      209.85      226.78     23.18 o 
  -7  -6  11        0.11        2.06      5.81 o 
  -6  -6  11        4.08       11.71      6.10 o 
  -5  -6  11        1.42        1.22     10.96 o 
  -4  -6  11       36.33       40.02      7.13 o 
  -3  -6  11       31.95       22.94      6.06 o 
  -2  -6  11      100.49      116.12      6.68 o 
  -1  -6  11        8.54        3.62      3.23 o 
   0  -6  11      273.83      264.80      8.50 o 
   1  -6  11       26.54       32.56      5.05 o 
   2  -6  11      305.54      316.92     10.95 o 
   3  -6  11        5.30        5.40      5.81 o 
   4  -6  11      112.26      118.10     30.14 o 
   5  -6  11        9.06       12.12      9.27 o 
  -7  -5  11        8.42       12.67      6.10 o 
  -6  -5  11        9.66       22.34      6.56 o 
  -5  -5  11        1.13        0.84      5.37 o 
  -4  -5  11       44.50       47.08      7.15 o 
  -3  -5  11        9.65        6.29      3.97 o 
  -2  -5  11       28.23       49.91      4.35 o 
  -1  -5  11       34.63       26.58      3.72 o 
   0  -5  11      112.47      127.57      6.44 o 
   1  -5  11      110.22       91.03      6.61 o 
   2  -5  11      373.78      378.99     10.43 o 
   3  -5  11        6.68        4.01      3.93 o 
   4  -5  11      120.40      128.34      9.22 o 
   5  -5  11        1.69        7.42      5.41 o 
  -7  -4  11        0.06       -1.98      5.51 o 
  -6  -4  11       26.55       28.39      6.84 o 
  -5  -4  11        6.05        3.12      5.69 o 
  -4  -4  11       77.40       85.74      8.64 o 
  -3  -4  11        3.54        3.64      5.50 o 
  -2  -4  11       19.34       20.58      4.04 o 
  -1  -4  11        3.56        6.69      2.95 o 
   0  -4  11        3.42        2.40      2.92 o 
   1  -4  11        1.57        2.06      2.87 o 
   2  -4  11       86.57       82.55      5.76 o 
   3  -4  11       31.23       39.18      8.46 o 
   4  -4  11      205.42      221.35     11.43 o 
   5  -4  11        0.38       -4.24      4.24 o 
   6  -4  11       43.09       48.27      7.01 o 
  -7  -3  11        5.73        5.77      6.53 o 
  -6  -3  11      155.47      151.83     11.31 o 
  -5  -3  11        3.33        1.69      5.37 o 
  -4  -3  11       10.26       13.17      4.54 o 
  -3  -3  11       60.24       55.23      5.16 o 
  -2  -3  11      256.37      242.07      8.90 o 
  -1  -3  11        6.88        6.64      2.88 o 
   0  -3  11       11.76       14.07      2.89 o 
   1  -3  11       45.31       38.62      3.66 o 
   2  -3  11       11.07       14.83      3.50 o 
   3  -3  11        7.49        5.61      3.03 o 
   4  -3  11      152.92      160.18     12.47 o 
   5  -3  11        0.41       -2.90      4.19 o 
   6  -3  11       70.60       74.20      9.83 o 
  -7  -2  11        1.96        4.80      5.81 o 
  -6  -2  11      114.63      116.92      8.72 o 
  -5  -2  11        7.81        5.04      4.20 o 
  -4  -2  11       73.05       57.64      5.45 o 
  -3  -2  11       14.44       19.09      3.52 o 
  -2  -2  11      508.81      494.27     12.74 o 
  -1  -2  11       41.13       37.24      3.49 o 
   0  -2  11      661.72      656.52     12.17 o 
   1  -2  11        4.29       -1.61      3.27 o 
   2  -2  11      136.51      152.22      5.88 o 
   3  -2  11        1.80       -1.05      2.31 o 
   4  -2  11      147.07      154.54      7.72 o 
   5  -2  11        4.02        6.89      4.80 o 
   6  -2  11       88.67       95.80      8.34 o 
   7  -2  11        0.33       -5.10      5.10 o 
  -7  -1  11        0.08        0.11      5.51 o 
  -6  -1  11       39.92       43.83      6.36 o 
  -5  -1  11        0.05        4.90      4.37 o 
  -4  -1  11      182.47      179.67      8.61 o 
  -3  -1  11      109.11      100.90      5.70 o 
  -2  -1  11       54.09       54.20      4.39 o 
  -1  -1  11      821.25      814.14     12.79 o 
   0  -1  11     1132.36     1106.92     17.37 o 
   1  -1  11       85.37       82.19      3.55 o 
   2  -1  11      483.79      492.92      8.42 o 
   3  -1  11       30.32       29.42      2.59 o 
   4  -1  11      126.69      126.00      6.81 o 
   5  -1  11       14.18       21.44      7.54 o 
   6  -1  11       97.67       95.74      8.07 o 
   7  -1  11        0.13       -3.65      4.74 o 
  -7   0  11        2.93        3.79      5.96 o 
  -6   0  11       57.82       70.47     14.13 o 
  -5   0  11        0.45       -3.89      3.89 o 
  -4   0  11       45.36       37.54      4.73 o 
  -3   0  11       21.75       17.35      3.56 o 
  -2   0  11      197.83      185.12      7.04 o 
  -1   0  11       98.65       95.41      4.80 o 
   0   0  11      155.88      151.31      5.32 o 
   1   0  11      867.09      878.67     12.11 o 
   2   0  11      276.35      283.36      6.08 o 
   3   0  11       40.37       36.58      2.74 o 
   4   0  11      120.72      121.87      5.64 o 
   5   0  11       16.32       13.81      6.34 o 
   6   0  11      100.98      103.88     14.76 o 
   7   0  11        0.97       -1.68      4.51 o 
  -7   1  11        0.49        4.12      6.06 o 
  -6   1  11        9.40        6.13      7.70 o 
  -5   1  11       15.60       19.32      6.67 o 
  -4   1  11       43.86       42.21      5.00 o 
  -3   1  11       12.00       10.80      3.31 o 
  -2   1  11        3.98        2.12      2.78 o 
  -1   1  11      132.99      127.07      5.41 o 
   0   1  11      877.08      864.22     13.37 o 
   1   1  11        0.19       -1.38      1.58 o 
   2   1  11      302.47      309.52      6.23 o 
   3   1  11       31.62       37.82      3.01 o 
   4   1  11       91.51      106.84      5.31 o 
   5   1  11       21.30       16.85      3.81 o 
   6   1  11       71.36       69.33     10.68 o 
   7   1  11       13.26        6.36      5.36 o 
  -7   2  11        0.08       -4.59      5.94 o 
  -6   2  11       56.02       73.18     10.89 o 
  -5   2  11        0.63       -2.61      4.34 o 
  -4   2  11      129.90      127.80      7.70 o 
  -3   2  11        0.80       -2.82      2.82 o 
  -2   2  11      237.93      241.09      7.97 o 
  -1   2  11       20.30       27.69      3.20 o 
   0   2  11       71.01       63.93      4.08 o 
   1   2  11      265.82      268.60      7.69 o 
   2   2  11       13.58       11.70      1.88 o 
   3   2  11       51.03       56.91      3.12 o 
   4   2  11      144.98      156.67      9.86 o 
   5   2  11        3.43        5.24      3.53 o 
   6   2  11       37.76       45.94      5.98 o 
   7   2  11       13.69       20.75      5.49 o 
  -6   3  11      173.00      176.40     13.40 o 
  -5   3  11        0.23        3.74      4.61 o 
  -4   3  11      100.31      107.06      8.34 o 
  -3   3  11      113.27      103.99      7.39 o 
  -2   3  11      454.41      431.16     12.16 o 
  -1   3  11       10.33        8.06      3.70 o 
   0   3  11      432.79      441.50      9.93 o 
   1   3  11      154.83      158.30      5.88 o 
   2   3  11      162.04      157.32      7.05 o 
   3   3  11       17.17       12.07      2.33 o 
   4   3  11       79.42       81.15      5.59 o 
   5   3  11        1.96        2.31      3.17 o 
   6   3  11       17.88       17.08      4.14 o 
   7   3  11        5.63       -0.26      4.51 o 
  -6   4  11       80.89       64.66      9.82 o 
  -5   4  11        2.87       10.59      5.38 o 
  -4   4  11      205.93      221.24     11.64 o 
  -3   4  11        5.77        0.88      3.61 o 
  -2   4  11      279.46      280.33     11.02 o 
  -1   4  11      239.00      226.01      7.56 o 
   0   4  11      284.60      268.87      8.21 o 
   1   4  11       92.56       91.64      7.61 o 
   2   4  11       89.39       91.17      4.97 o 
   3   4  11       73.92       70.51      4.07 o 
   4   4  11        2.60        1.93      2.71 o 
   5   4  11       49.64       52.27      5.00 o 
   6   4  11       41.69       42.45      6.57 o 
   7   4  11        3.89        4.05      4.18 o 
  -6   5  11       57.57       77.76     13.91 o 
  -5   5  11        3.60        5.60      5.31 o 
  -4   5  11      135.60      125.33      9.47 o 
  -3   5  11        3.07        9.11      4.00 o 
  -2   5  11       28.25       37.74      4.90 o 
  -1   5  11        3.72        1.02      3.24 o 
   0   5  11      627.71      600.69     14.76 o 
   1   5  11       78.28       83.20      5.86 o 
   2   5  11      134.40      137.89      6.29 o 
   3   5  11       38.19       38.63      4.05 o 
   4   5  11       45.04       49.45      7.78 o 
   5   5  11       67.06       68.87      6.91 o 
   6   5  11       76.83       80.44      6.17 o 
   7   5  11        7.80        0.09      4.02 o 
  -5   6  11        0.02        6.28      6.54 o 
  -4   6  11       46.65       60.37     13.73 o 
  -3   6  11        0.09       -1.88      3.88 o 
  -2   6  11      140.75      169.15     10.29 o 
  -1   6  11        0.49        4.27      4.19 o 
   0   6  11       55.01       66.25      5.56 o 
   1   6  11        7.18        1.96      3.24 o 
   2   6  11      502.59      518.53     12.02 o 
   3   6  11       52.77       53.25      3.50 o 
   4   6  11       70.66       66.23      6.90 o 
   5   6  11       43.98       52.88      6.65 o 
   6   6  11       45.35       44.13      6.42 o 
   7   6  11       69.44       71.62      7.65 o 
  -5   7  11        1.63        3.79     10.12 o 
  -4   7  11       85.67       93.10     12.22 o 
  -3   7  11        0.03       -4.37      6.74 o 
  -2   7  11      106.92      113.06      9.16 o 
  -1   7  11       22.38       20.09      5.42 o 
   0   7  11        3.75        8.49      3.89 o 
   1   7  11        9.81        7.69      3.75 o 
   2   7  11      153.27      141.16      8.02 o 
   3   7  11       20.14       13.62      4.62 o 
   4   7  11       72.36       77.68      7.61 o 
   5   7  11       35.73       47.89      6.43 o 
   6   7  11       12.98        7.51      5.01 o 
   7   7  11       28.69       18.62      5.96 o 
  -4   8  11      106.83       94.00     16.02 o 
  -3   8  11        1.53       11.08     10.54 o 
  -2   8  11       64.03       76.79      8.43 o 
  -1   8  11        0.60        0.71      4.76 o 
   0   8  11      117.54      122.57      9.16 o 
   1   8  11       57.59       51.36      5.58 o 
   2   8  11       11.15        5.98      3.71 o 
   3   8  11        7.68        4.04      4.53 o 
   4   8  11       60.62       48.29      6.81 o 
   5   8  11        1.31       -2.06      4.46 o 
   6   8  11        9.05        6.44      6.13 o 
  -3   9  11        1.81        5.90     10.12 o 
  -2   9  11      126.12      123.02     13.92 o 
  -1   9  11        0.29       -4.74      4.74 o 
   0   9  11      100.37       97.66      8.81 o 
   1   9  11        1.23        3.28      4.83 o 
   2   9  11       49.94       62.49      6.78 o 
   3   9  11       27.27       34.61      6.27 o 
   4   9  11       17.12       12.69      5.65 o 
   5   9  11        2.11        2.88      4.83 o 
   6   9  11       26.71       32.10      6.67 o 
  -2  10  11      269.73      271.11     35.41 o 
  -1  10  11        0.40        0.60      5.26 o 
   0  10  11       74.86       65.37      9.98 o 
   1  10  11        0.21        7.11      5.12 o 
   2  10  11      173.73      172.19     11.68 o 
   3  10  11        5.99        9.21      5.55 o 
   4  10  11       61.00       49.70     10.22 o 
   5  10  11       25.42       17.74      6.32 o 
  -1  11  11        0.69       19.37      9.06 o 
   0  11  11      244.41      284.79     13.70 o 
   1  11  11        1.19       -1.14      5.14 o 
   2  11  11       73.52       79.23      6.42 o 
   3  11  11        8.98        8.69      8.78 o 
   4  11  11       73.87       80.35      8.73 o 
   2  12  11       45.52       42.05      5.92 o 
  -3 -10  12        3.62        7.94      7.38 o 
  -2 -10  12       89.33       89.30      9.04 o 
  -1 -10  12        3.72        9.21      6.78 o 
   0 -10  12       31.23       35.10      8.63 o 
  -5  -9  12        5.38       -2.95      9.27 o 
  -4  -9  12       53.41       44.68      9.24 o 
  -3  -9  12       16.22       14.71      7.30 o 
  -2  -9  12      122.70      119.74     14.96 o 
  -1  -9  12        4.02       10.78      6.70 o 
   0  -9  12      102.60      101.50     11.14 o 
   1  -9  12       18.64       16.48      6.67 o 
   2  -9  12       27.93       50.16     13.91 o 
  -5  -8  12        1.91       -3.52      6.40 o 
  -4  -8  12       92.21       98.93     10.68 o 
  -3  -8  12       11.90       11.42      6.40 o 
  -2  -8  12      123.27      133.42     16.54 o 
  -1  -8  12       20.09       11.38      7.17 o 
   0  -8  12      150.09      150.63     10.09 o 
   1  -8  12        0.72       -3.23      4.77 o 
   2  -8  12       89.54       83.15      8.74 o 
   3  -8  12       29.36       37.09     12.65 o 
  -6  -7  12       39.12       48.65      8.63 o 
  -5  -7  12        0.53        8.29      6.24 o 
  -4  -7  12      139.33      115.97     11.02 o 
  -3  -7  12        0.07        3.16      6.26 o 
  -2  -7  12      140.11      131.81      8.47 o 
  -1  -7  12       17.56       12.13      4.50 o 
   0  -7  12      187.41      191.55     10.79 o 
   1  -7  12        8.79        6.38      5.27 o 
   2  -7  12      109.10      113.22     16.55 o 
   3  -7  12       14.33       13.49     10.12 o 
   4  -7  12       79.85      107.13     12.65 o 
  -6  -6  12       18.72       22.67      8.64 o 
  -5  -6  12        0.65        0.54      5.81 o 
  -4  -6  12       53.59       54.54      8.35 o 
  -3  -6  12        0.23        2.75      5.34 o 
  -2  -6  12      160.37      155.78      9.38 o 
  -1  -6  12       17.23        4.76      3.99 o 
   0  -6  12      160.71      175.92     15.63 o 
   1  -6  12       21.41       19.01      5.59 o 
   2  -6  12      123.30      132.80      9.73 o 
   3  -6  12        7.23        2.11      8.85 o 
   4  -6  12       30.64       36.63      7.98 o 
  -6  -5  12       13.74       11.28      6.40 o 
  -5  -5  12        0.21       -4.01      5.46 o 
  -4  -5  12       51.25       62.34      8.46 o 
  -3  -5  12        1.26       -0.94      5.16 o 
  -2  -5  12      104.37      131.16      8.92 o 
  -1  -5  12        1.75       -2.01      3.47 o 
   0  -5  12      118.43      135.20      9.00 o 
   1  -5  12       15.87        7.00      4.19 o 
   2  -5  12      124.66      131.28      8.11 o 
   3  -5  12        1.37       -1.59      5.76 o 
   4  -5  12       30.63       36.54      7.60 o 
   5  -5  12       11.52        9.89      6.48 o 
  -7  -4  12        3.25        7.23      6.24 o 
  -6  -4  12       44.98       48.32     14.12 o 
  -5  -4  12        0.13       -3.35      6.96 o 
  -4  -4  12       65.81       67.77      8.35 o 
  -3  -4  12        3.82        1.21      5.04 o 
  -2  -4  12      148.01      148.42     11.14 o 
  -1  -4  12       20.92       21.49      3.78 o 
   0  -4  12      115.68      126.87      6.55 o 
   1  -4  12       26.74       10.86      4.19 o 
   2  -4  12       73.81       72.72      5.68 o 
   3  -4  12        2.07        2.20      3.57 o 
   4  -4  12       65.99       73.08      7.43 o 
   5  -4  12        0.86       -2.86      4.55 o 
  -7  -3  12        1.07        8.09      6.24 o 
  -6  -3  12       66.22       73.92     25.08 o 
  -5  -3  12        3.25        0.89      5.51 o 
  -4  -3  12      132.65      145.67     11.31 o 
  -3  -3  12        1.40        9.78      6.32 o 
  -2  -3  12      172.80      181.87      8.78 o 
  -1  -3  12       14.23        6.42      3.26 o 
   0  -3  12      215.68      207.16      7.86 o 
   1  -3  12       44.90       38.36      4.33 o 
   2  -3  12      109.98      117.74      7.38 o 
   3  -3  12       37.02       34.63      5.65 o 
   4  -3  12       60.21       71.58      7.43 o 
   5  -3  12        0.55       -2.00      4.77 o 
   6  -3  12       32.51       26.71      6.40 o 
  -7  -2  12        2.49        0.77      6.10 o 
  -6  -2  12       21.17       15.32      5.80 o 
  -5  -2  12        1.77        2.12      4.54 o 
  -4  -2  12      226.62      226.70     14.33 o 
  -3  -2  12        1.25       -1.52      3.59 o 
  -2  -2  12      190.35      203.79      8.60 o 
  -1  -2  12        0.10       -2.33      2.81 o 
   0  -2  12      457.53      481.76     17.69 o 
   1  -2  12        1.01       -1.83      2.28 o 
   2  -2  12      333.45      359.41     13.08 o 
   3  -2  12        9.43       14.29      3.41 o 
   4  -2  12      109.18      115.00      8.21 o 
   5  -2  12        3.18        4.96      4.64 o 
   6  -2  12       36.73       30.30      6.84 o 
  -7  -1  12        2.08       -4.43      6.26 o 
  -6  -1  12       28.85       28.03      9.09 o 
  -5  -1  12        8.40       -1.49      4.46 o 
  -4  -1  12       29.43       44.29      6.07 o 
  -3  -1  12        1.45       -2.95      2.95 o 
  -2  -1  12      306.96      311.19     14.62 o 
  -1  -1  12       46.25       37.84      3.68 o 
   0  -1  12      438.90      458.06      9.93 o 
   1  -1  12       25.55       21.59      3.08 o 
   2  -1  12      452.91      445.91      8.77 o 
   3  -1  12       55.56       60.69      6.75 o 
   4  -1  12      278.13      290.91      9.94 o 
   5  -1  12        0.07        1.09      4.58 o 
   6  -1  12       40.58       41.23      7.93 o 
  -7   0  12        0.20        1.69      9.27 o 
  -6   0  12       27.23       20.81      5.98 o 
  -5   0  12        0.46        6.34      5.77 o 
  -4   0  12       15.12       10.54      4.69 o 
  -3   0  12        4.98        1.77      3.17 o 
  -2   0  12       83.14       79.05      5.37 o 
  -1   0  12        8.00        4.93      2.86 o 
   0   0  12        3.25        3.97      2.44 o 
   1   0  12        1.07        1.44      2.83 o 
   2   0  12      327.82      324.02      7.80 o 
   3   0  12       46.26       43.53      3.29 o 
   4   0  12      177.38      192.80      8.19 o 
   5   0  12       45.01       33.84      5.72 o 
   6   0  12       93.06      102.57     12.35 o 
   7   0  12        0.16        1.37      5.93 o 
  -6   1  12       45.62       75.32      9.52 o 
  -5   1  12        1.60        1.22      4.83 o 
  -4   1  12       66.48       72.89      7.29 o 
  -3   1  12       20.79       11.95      3.93 o 
  -2   1  12        2.27        4.13      4.71 o 
  -1   1  12       35.33       35.01      3.98 o 
   0   1  12        2.31       -1.67      2.33 o 
   1   1  12      566.92      571.48     11.22 o 
   2   1  12       29.60       24.85      3.96 o 
   3   1  12        8.88        8.00      3.20 o 
   4   1  12       88.63       95.27      6.74 o 
   5   1  12       15.14       10.91      4.65 o 
   6   1  12       93.25       91.08      8.02 o 
   7   1  12        1.49        0.16      8.28 o 
  -6   2  12       48.73       51.89      9.09 o 
  -5   2  12        8.50        5.70      5.01 o 
  -4   2  12       57.87       52.24     11.52 o 
  -3   2  12        0.28       -3.24      3.24 o 
  -2   2  12      104.62       95.57      5.90 o 
  -1   2  12      124.55      108.67      5.94 o 
   0   2  12      250.69      249.57      7.18 o 
   1   2  12        8.44        6.73      2.83 o 
   2   2  12      116.52      111.08      6.81 o 
   3   2  12      543.97      529.02     19.52 o 
   4   2  12       15.17       15.72      3.95 o 
   5   2  12        9.15        6.40      3.75 o 
   6   2  12       46.83       50.61     10.13 o 
   7   2  12        7.63        6.31      5.17 o 
  -6   3  12       28.38       13.63      7.30 o 
  -5   3  12        0.20        2.98      4.92 o 
  -4   3  12      189.29      175.33     10.69 o 
  -3   3  12        8.20        9.82      4.07 o 
  -2   3  12      266.96      266.74      9.81 o 
  -1   3  12        5.56        3.57      3.00 o 
   0   3  12      230.82      226.77      7.79 o 
   1   3  12       31.53       37.83      4.84 o 
   2   3  12      659.79      646.58     14.93 o 
   3   3  12       39.33       35.24      4.29 o 
   4   3  12       72.90       76.22      7.05 o 
   5   3  12       12.60        8.94      3.83 o 
   6   3  12       21.95       19.07      4.55 o 
   7   3  12        2.42       -4.53      4.53 o 
  -5   4  12        0.45        6.13      5.19 o 
  -4   4  12       99.98      103.56     14.74 o 
  -3   4  12       24.45       26.05      4.95 o 
  -2   4  12      130.17      143.89      7.95 o 
  -1   4  12       52.95       45.08      5.88 o 
   0   4  12      262.95      259.22      9.26 o 
   1   4  12       26.12       24.85      4.44 o 
   2   4  12      368.96      360.68     10.66 o 
   3   4  12      208.69      196.63      8.08 o 
   4   4  12      133.74      134.55     11.70 o 
   5   4  12       43.38       48.76      6.47 o 
   6   4  12        5.05       -0.27      4.61 o 
   7   4  12        3.99       -3.77      5.81 o 
  -5   5  12        1.45       -0.92      6.28 o 
  -4   5  12       41.59       41.16     10.00 o 
  -3   5  12        5.87        4.79      4.78 o 
  -2   5  12      164.28      175.71     10.61 o 
  -1   5  12        2.55        5.14      4.21 o 
   0   5  12       15.10       16.00      3.95 o 
   1   5  12       22.15       19.59      4.14 o 
   2   5  12       89.86      111.11      9.49 o 
   3   5  12       31.61       26.51      5.05 o 
   4   5  12      372.33      378.70     19.52 o 
   5   5  12        6.00        8.44      5.01 o 
   6   5  12       17.62       17.31      5.72 o 
   7   5  12        0.58        0.05      5.17 o 
  -5   6  12        2.76       18.97     10.96 o 
  -4   6  12       70.99       68.49      9.98 o 
  -3   6  12        0.19        2.95      5.96 o 
  -2   6  12       54.42       58.18      7.24 o 
  -1   6  12        0.42        3.70      4.21 o 
   0   6  12       54.54       72.31      7.19 o 
   1   6  12       94.38       82.36      7.17 o 
   2   6  12       56.05       55.62      6.30 o 
   3   6  12        4.05        5.15      3.31 o 
   4   6  12       99.26       98.17      8.31 o 
   5   6  12       28.55       30.29      6.27 o 
   6   6  12      160.32      181.79     11.29 o 
  -4   7  12       55.20       56.48     13.91 o 
  -3   7  12        0.17       -1.83      6.06 o 
  -2   7  12       69.22       81.84      8.76 o 
  -1   7  12       10.60       10.06      5.00 o 
   0   7  12      275.29      289.68     20.05 o 
   1   7  12        0.09       -0.27      3.62 o 
   2   7  12        6.78       -3.94      3.94 o 
   3   7  12       23.17       19.85      2.82 o 
   4   7  12       76.72       82.79     11.27 o 
   5   7  12       18.69       23.88      5.92 o 
   6   7  12       45.88       54.19      9.59 o 
  -3   8  12        6.17        0.84      9.27 o 
  -2   8  12      126.71      130.35     10.46 o 
  -1   8  12        6.76       11.15      5.31 o 
   0   8  12       38.22       53.43      6.94 o 
   1   8  12       44.01       43.36      6.47 o 
   2   8  12      114.09      117.23      7.10 o 
   3   8  12        0.56       -4.27      4.27 o 
   4   8  12       24.51       15.55      5.59 o 
   5   8  12        0.22       -0.84      5.03 o 
   6   8  12       27.78       22.05      6.22 o 
  -2   9  12      119.28      137.17     13.67 o 
  -1   9  12        0.04       -0.08      5.41 o 
   0   9  12       54.93       76.49     10.28 o 
   1   9  12        2.84       -1.12      6.24 o 
   2   9  12      116.20      111.56     13.84 o 
   3   9  12        6.08        6.64      5.39 o 
   4   9  12        2.98        3.10      4.77 o 
   5   9  12        0.31       -1.71      5.38 o 
  -1  10  12        5.47        5.08      7.38 o 
   0  10  12      202.12      213.47     16.19 o 
   1  10  12        1.24        3.25      5.52 o 
   2  10  12       49.27       44.95      6.32 o 
   3  10  12        0.07       -4.92      4.92 o 
   4  10  12      136.82      131.27     10.58 o 
   1  11  12        3.82        1.50      6.70 o 
   2  11  12      131.27      146.44     10.25 o 
   3  11  12        0.23       -1.48      5.75 o 
  -3  -9  13       17.22       20.54      9.06 o 
  -2  -9  13       89.91       98.42      9.51 o 
  -1  -9  13        2.02        7.00      6.84 o 
   0  -9  13       38.24       34.82      8.40 o 
  -4  -8  13       41.85       44.09      8.93 o 
  -3  -8  13       46.49       30.45     20.02 o 
  -2  -8  13       83.59       65.93      8.49 o 
  -1  -8  13       19.24       30.19      7.98 o 
   0  -8  13       68.02       74.46     10.12 o 
   1  -8  13        0.83       -2.63      5.43 o 
   2  -8  13       31.35       24.03     11.38 o 
  -5  -7  13        0.98       -5.38      6.24 o 
  -4  -7  13       28.87       38.73     13.28 o 
  -3  -7  13       13.26       12.87      9.69 o 
  -2  -7  13      107.79       99.45      8.08 o 
  -1  -7  13       28.20       33.30      7.43 o 
   0  -7  13      122.15      134.60      9.87 o 
   1  -7  13       10.86       10.76      5.76 o 
   2  -7  13       59.97       59.63      9.54 o 
   3  -7  13        0.04        5.90     10.12 o 
  -5  -6  13       11.42       13.33      7.26 o 
  -4  -6  13       49.37       48.65      8.63 o 
  -3  -6  13        0.10        2.53      6.26 o 
  -2  -6  13       68.52       74.81      9.98 o 
  -1  -6  13       32.21       31.34      5.75 o 
   0  -6  13      185.30      176.76     10.60 o 
   1  -6  13        6.04        5.65      5.17 o 
   2  -6  13       63.30       71.61     10.12 o 
   3  -6  13       34.20       35.41     11.80 o 
   4  -6  13       32.76       20.23     10.12 o 
  -6  -5  13        1.14       -0.38      6.48 o 
  -5  -5  13        3.49        5.82      6.70 o 
  -4  -5  13       59.36       53.23     10.75 o 
  -3  -5  13       15.77       14.97      6.24 o 
  -2  -5  13       59.38       50.57      8.19 o 
  -1  -5  13       26.66       29.21      5.59 o 
   0  -5  13      118.62      119.64      9.12 o 
   1  -5  13        4.83        5.94      5.10 o 
   2  -5  13       76.58       78.60     10.08 o 
   3  -5  13        1.34       -4.22      5.27 o 
   4  -5  13        4.94        1.61      6.17 o 
  -6  -4  13        5.74       12.43      7.15 o 
  -5  -4  13        0.37       -0.51      5.81 o 
  -4  -4  13       32.97       40.25      7.89 o 
  -3  -4  13       30.94       32.07      7.13 o 
  -2  -4  13      117.46      110.54     10.72 o 
  -1  -4  13       15.86       12.11      4.62 o 
   0  -4  13      155.11      138.03      9.38 o 
   1  -4  13       59.26       50.57      6.95 o 
   2  -4  13      134.35      106.43     10.88 o 
   3  -4  13       32.82       35.65     10.54 o 
   4  -4  13       17.57       16.61     10.75 o 
   5  -4  13        0.03       -5.37      5.94 o 
  -6  -3  13       59.20       71.26     12.43 o 
  -5  -3  13        9.03        7.86      6.40 o 
  -4  -3  13       70.94       84.30      9.68 o 
  -3  -3  13       29.20       40.37      7.80 o 
  -2  -3  13      171.96      178.84     10.46 o 
  -1  -3  13       39.55       35.30      4.88 o 
   0  -3  13      285.19      279.60     11.86 o 
   1  -3  13       65.95       69.37      6.20 o 
   2  -3  13      382.52      364.92     11.22 o 
   3  -3  13       15.03        6.63      4.04 o 
   4  -3  13      117.81      118.86     11.22 o 
   5  -3  13       18.22       13.15      5.50 o 
  -6  -2  13       27.43       37.88     17.28 o 
  -5  -2  13       12.95       13.03      5.56 o 
  -4  -2  13       73.87       89.70      8.02 o 
  -3  -2  13       38.98       44.07      7.45 o 
  -2  -2  13      410.94      447.91     15.16 o 
  -1  -2  13       49.10       51.17      5.40 o 
   0  -2  13      255.99      247.41      9.79 o 
   1  -2  13       53.82       55.20      5.59 o 
   2  -2  13      506.39      499.94     21.90 o 
   3  -2  13      157.42      157.79      8.10 o 
   4  -2  13      312.55      314.05     12.58 o 
   5  -2  13        0.64       -0.18      5.01 o 
  -6  -1  13        7.96       13.46      6.70 o 
  -5  -1  13        4.96        2.26      4.92 o 
  -4  -1  13       42.65       44.57      6.56 o 
  -3  -1  13        8.41        7.13      4.58 o 
  -2  -1  13      256.93      244.84     12.90 o 
  -1  -1  13       55.97       51.88      5.96 o 
   0  -1  13      495.10      484.34     17.46 o 
   1  -1  13       25.21       21.19      3.84 o 
   2  -1  13      276.77      270.30     10.95 o 
   3  -1  13       64.96       58.90      6.73 o 
   4  -1  13      398.60      377.66     13.61 o 
   5  -1  13       71.40       66.76      7.41 o 
   6  -1  13       89.06       83.60      8.36 o 
  -6   0  13       71.60       78.08      9.98 o 
  -5   0  13        1.57       -1.97      4.87 o 
  -4   0  13       36.35       49.96      6.88 o 
  -3   0  13       39.01       29.76      5.60 o 
  -2   0  13       34.35       38.94      5.05 o 
  -1   0  13       52.01       41.30      4.41 o 
   0   0  13      521.46      541.66     14.29 o 
   1   0  13        1.78        0.55      3.16 o 
   2   0  13      247.47      256.61      9.68 o 
   3   0  13       19.31       23.97      5.32 o 
   4   0  13      213.93      192.15      8.83 o 
   5   0  13       26.27       34.56      8.03 o 
   6   0  13      150.48      160.55     13.26 o 
  -6   1  13       74.46      110.36     15.39 o 
  -5   1  13       11.22       12.40      5.31 o 
  -4   1  13       52.99       66.37      7.49 o 
  -3   1  13        7.84        2.87      4.61 o 
  -2   1  13       77.14       93.59      7.78 o 
  -1   1  13       12.70       11.91      3.50 o 
   0   1  13      179.70      182.87      7.53 o 
   1   1  13      118.89      117.90      8.04 o 
   2   1  13      180.22      196.24     15.77 o 
   3   1  13      100.13       92.40      8.21 o 
   4   1  13      155.92      148.58      6.94 o 
   5   1  13        4.47       -2.47      6.53 o 
   6   1  13      110.27      120.41     13.28 o 
  -6   2  13        5.43        7.17     10.12 o 
  -5   2  13        6.23        7.98      5.46 o 
  -4   2  13      177.98      200.90     11.68 o 
  -3   2  13        0.06       -1.72      4.29 o 
  -2   2  13      102.21       99.38      6.99 o 
  -1   2  13       30.97       41.52      5.98 o 
   0   2  13      166.78      184.63      9.07 o 
   1   2  13       21.43       26.89      3.66 o 
   2   2  13      547.07      569.93     16.11 o 
   3   2  13        0.23       -5.49      5.49 o 
   4   2  13       34.14       43.16      7.99 o 
   5   2  13       45.54       35.83      7.89 o 
   6   2  13      102.51      106.14     17.70 o 
  -5   3  13        3.16       -3.03     16.02 o 
  -4   3  13       73.91       82.81      8.42 o 
  -3   3  13       19.74       22.31      5.68 o 
  -2   3  13      267.22      272.02     12.88 o 
  -1   3  13       10.79       10.12      4.44 o 
   0   3  13      382.54      366.57     11.50 o 
   1   3  13        0.17       -1.02      2.94 o 
   2   3  13      766.42      746.92     20.51 o 
   3   3  13      167.85      177.99      8.05 o 
   4   3  13      320.50      324.72     22.62 o 
   5   3  13       56.17       53.56     11.72 o 
   6   3  13       38.92       31.32      8.64 o 
  -5   4  13        6.27       10.96      7.15 o 
  -4   4  13       65.04       71.41      8.22 o 
  -3   4  13        6.78        6.99      6.40 o 
  -2   4  13      291.78      276.51     12.31 o 
  -1   4  13       28.79       35.75      5.76 o 
   0   4  13      287.71      300.72     12.25 o 
   1   4  13      132.07      130.95      7.54 o 
   2   4  13      405.58      396.64     14.19 o 
   3   4  13        2.43        1.94      5.78 o 
   4   4  13     1049.48     1014.52     25.78 o 
   5   4  13       77.27       79.54      9.87 o 
   6   4  13       57.70       42.00      8.63 o 
  -4   5  13       53.94       62.81     13.91 o 
  -3   5  13       13.43        5.69      6.56 o 
  -2   5  13       51.02       52.33      6.97 o 
  -1   5  13       13.46        2.94      4.78 o 
   0   5  13      163.24      160.51     10.02 o 
   1   5  13        9.25        7.96      4.32 o 
   2   5  13      217.44      225.69     14.04 o 
   3   5  13       30.45       37.89      4.70 o 
   4   5  13      293.52      298.49     20.98 o 
   5   5  13       16.91       20.85      7.51 o 
   6   5  13      462.91      494.33     33.31 o 
  -4   6  13       17.88       21.08     10.96 o 
  -3   6  13        2.76       -1.23      6.70 o 
  -2   6  13       97.87       94.86      8.75 o 
  -1   6  13        3.35        7.04      4.93 o 
   0   6  13      111.47      109.90      8.78 o 
   1   6  13        1.79       -1.08      3.77 o 
   2   6  13       40.57       57.27     10.75 o 
   3   6  13        1.74        2.38      3.53 o 
   4   6  13      167.49      174.17     11.10 o 
   5   6  13        0.50        4.50      5.60 o 
   6   6  13      247.25      252.83     24.62 o 
  -3   7  13        0.80        4.22      9.69 o 
  -2   7  13       66.05       62.62      8.07 o 
  -1   7  13        4.23        1.71      5.17 o 
   0   7  13      117.32      127.77      9.95 o 
   1   7  13        2.28        0.42      6.74 o 
   2   7  13      172.30      179.81     17.28 o 
   3   7  13        9.31        2.81      3.65 o 
   4   7  13       43.19       45.26      6.92 o 
   5   7  13        5.76        2.82      5.32 o 
  -2   8  13       59.49       72.26      8.98 o 
  -1   8  13       13.51       17.89      5.88 o 
   0   8  13      145.78      154.70     12.32 o 
   1   8  13        6.73       19.01      7.26 o 
   2   8  13      168.23      150.26     12.94 o 
   3   8  13       11.68       -3.74      4.94 o 
   4   8  13       32.36       21.25      6.05 o 
   5   8  13        8.96       16.22      6.22 o 
  -1   9  13        5.49       -3.29      5.94 o 
   0   9  13       45.18       24.94      8.28 o 
   1   9  13       11.82        4.16      6.66 o 
   2   9  13       48.83       55.83      7.56 o 
   3   9  13        0.41        2.24      5.28 o 
   4   9  13      165.45      146.70     11.01 o 
   0  10  13       48.43       53.79     10.12 o 
   1  10  13        0.81        4.31      6.54 o 
   2  10  13       84.16       79.06      8.62 o 
   3  10  13        0.54        4.85      8.30 o 
  -3  -8  14       48.35       61.12     15.17 o 
  -2  -8  14      101.86       92.73     16.44 o 
  -1  -8  14        6.74        4.76      6.89 o 
   0  -8  14       22.51       42.05      9.30 o 
  -4  -7  14       31.55       30.00      9.69 o 
  -3  -7  14       36.22       52.74      9.84 o 
  -2  -7  14      102.18      120.13     18.13 o 
  -1  -7  14        5.45       12.26      6.84 o 
   0  -7  14       35.80       37.08      8.79 o 
   1  -7  14       12.97       11.05      5.92 o 
   2  -7  14       32.51       16.02     10.96 o 
  -4  -6  14       25.11       19.60      7.75 o 
  -3  -6  14        0.61       -2.74      6.54 o 
  -2  -6  14       59.40       56.91     13.49 o 
  -1  -6  14        1.37       -4.82      6.10 o 
   0  -6  14      107.31      117.96     13.13 o 
   1  -6  14        3.39       -1.30      5.59 o 
   2  -6  14       31.63       28.24     11.38 o 
  -5  -5  14        8.80       14.28      8.22 o 
  -4  -5  14       46.39       40.59      9.06 o 
  -3  -5  14        3.96        0.45      6.54 o 
  -2  -5  14      122.78      132.78     17.28 o 
  -1  -5  14        5.65        5.14      6.24 o 
   0  -5  14       70.88       80.58     17.90 o 
   1  -5  14        5.16       -0.31      8.12 o 
   2  -5  14       29.21       10.12     10.12 o 
   3  -5  14       12.22       10.96     10.54 o 
  -5  -4  14       42.13       43.96      8.63 o 
  -4  -4  14       79.48       80.79     17.91 o 
  -3  -4  14        0.09       -2.11      6.26 o 
  -2  -4  14       96.09       99.37     11.03 o 
  -1  -4  14       57.69       43.08      6.40 o 
   0  -4  14      128.42      122.09      9.15 o 
   1  -4  14        1.48       -4.27      7.66 o 
   2  -4  14       33.38       26.53      7.60 o 
   3  -4  14        2.18       -4.64      8.01 o 
   4  -4  14        4.35        8.43      9.69 o 
  -5  -3  14       50.77       48.14     13.70 o 
  -4  -3  14      212.94      234.85     14.60 o 
  -3  -3  14        4.80        8.79      6.70 o 
  -2  -3  14       84.53       84.73     12.65 o 
  -1  -3  14       39.58       31.68      5.99 o 
   0  -3  14      224.78      221.97     11.78 o 
   1  -3  14       12.08        7.48      5.43 o 
   2  -3  14      184.53      173.39     13.70 o 
   3  -3  14        5.47        2.11      9.27 o 
   4  -3  14       53.53       55.64     13.91 o 
  -5  -2  14        1.80        2.37      6.38 o 
  -4  -2  14      222.10      255.97     14.60 o 
  -3  -2  14       27.73       31.50      9.27 o 
  -2  -2  14      332.98      350.62     23.61 o 
  -1  -2  14        4.12        1.65      5.51 o 
   0  -2  14      197.97      213.13     11.51 o 
   1  -2  14      145.78      142.13      9.79 o 
   2  -2  14      335.87      357.85     50.58 o 
   3  -2  14        7.46       14.75     10.12 o 
   4  -2  14      183.47      186.24     14.60 o 
   5  -2  14       57.06       39.15      9.00 o 
  -5  -1  14        8.07        7.99      7.00 o 
  -4  -1  14      107.29      109.93      9.32 o 
  -3  -1  14       31.94       22.26      5.68 o 
  -2  -1  14      347.19      344.94     19.01 o 
  -1  -1  14        1.16       -4.81      7.38 o 
   0  -1  14      321.54      316.03     12.62 o 
   1  -1  14       72.85       72.75      7.54 o 
   2  -1  14      160.96      159.68     26.56 o 
   3  -1  14       85.83       74.70      7.85 o 
   4  -1  14      139.38      142.77     12.66 o 
   5  -1  14       32.05       21.21      7.68 o 
  -5   0  14       28.34       24.19      7.60 o 
  -4   0  14       85.77       97.66      9.07 o 
  -3   0  14       16.96       18.04      5.43 o 
  -2   0  14      239.38      234.40     10.37 o 
  -1   0  14       11.71       10.26      4.86 o 
   0   0  14      198.73      215.16     11.01 o 
   1   0  14        1.99       -4.34      4.34 o 
   2   0  14      176.55      171.36      9.15 o 
   3   0  14       26.42       21.15      5.70 o 
   4   0  14       69.18       61.54      5.97 o 
   5   0  14        0.59        4.44      6.70 o 
  -5   1  14        0.05       -0.57      6.40 o 
  -4   1  14      107.61      137.02     10.22 o 
  -3   1  14       14.70       10.22      6.28 o 
  -2   1  14      152.46      163.45     10.37 o 
  -1   1  14       50.67       45.84      6.47 o 
   0   1  14      207.10      200.03     10.63 o 
   1   1  14        0.21       -2.86      4.40 o 
   2   1  14      224.24      219.31     10.34 o 
   3   1  14        4.56        5.28      4.89 o 
   4   1  14      107.19      108.08      6.57 o 
   5   1  14        3.49       -2.14      6.40 o 
  -5   2  14        3.23       11.91      7.26 o 
  -4   2  14       35.59       36.60      7.07 o 
  -3   2  14        8.74       12.20      5.59 o 
  -2   2  14      152.75      165.43     10.61 o 
  -1   2  14       10.09       13.05      5.03 o 
   0   2  14      392.96      370.54     15.69 o 
   1   2  14        7.45       11.98      5.17 o 
   2   2  14      178.37      178.75     10.87 o 
   3   2  14       81.56       78.06      6.51 o 
   4   2  14      217.74      253.26     48.90 o 
   5   2  14        1.47        6.88      6.58 o 
  -5   3  14       26.43       27.82     10.96 o 
  -4   3  14       38.99       45.55      9.18 o 
  -3   3  14        0.44        0.00      6.26 o 
  -2   3  14      205.43      222.18     12.30 o 
  -1   3  14       14.82       19.21      5.41 o 
   0   3  14      273.53      275.99     12.10 o 
   1   3  14       42.46       34.16      7.60 o 
   2   3  14      308.95      317.93     24.03 o 
   3   3  14        0.22        2.24      4.83 o 
   4   3  14      301.80      318.48     27.18 o 
   5   3  14      199.23      198.64     14.60 o 
  -4   4  14       88.14       65.34     13.91 o 
  -3   4  14       23.78       18.97     14.33 o 
  -2   4  14       81.84       80.19      8.35 o 
  -1   4  14       11.91        6.04      5.08 o 
   0   4  14      339.61      329.38     13.52 o 
   1   4  14       17.51       14.70      6.66 o 
   2   4  14      382.39      395.53     18.31 o 
   3   4  14        4.82        7.96      5.27 o 
   4   4  14      128.11      135.71     10.22 o 
   5   4  14       44.09       45.11      7.12 o 
  -4   5  14       74.89      105.38     16.86 o 
  -3   5  14        7.89       -0.15      6.48 o 
  -2   5  14      121.22      140.27     12.00 o 
  -1   5  14        4.91        2.89      4.93 o 
   0   5  14      127.27      127.73      9.54 o 
   1   5  14       26.53       25.92      7.75 o 
   2   5  14      233.84      265.51     19.81 o 
   3   5  14       23.46       15.24      7.93 o 
   4   5  14      151.14      165.49     11.19 o 
   5   5  14       14.46        3.44      7.34 o 
  -3   6  14        7.59        0.42      9.27 o 
  -2   6  14       58.51       46.47      7.43 o 
  -1   6  14        1.52       -0.75      4.92 o 
   0   6  14       35.80       46.85      7.17 o 
   1   6  14        2.27        2.95      8.85 o 
   2   6  14      154.00      166.19     22.13 o 
   3   6  14        0.59        5.96      3.82 o 
   4   6  14      139.43      134.04     10.35 o 
   5   6  14        1.02       -2.89      5.66 o 
  -2   7  14      130.11      160.52     14.44 o 
  -1   7  14        0.13        1.70      5.49 o 
   0   7  14      128.79      130.79     11.99 o 
   1   7  14        2.29       -3.79      8.85 o 
   2   7  14       50.78       45.10     13.49 o 
   3   7  14       11.71        9.72      2.98 o 
   4   7  14       96.58      108.31      9.88 o 
   5   7  14        1.32        7.17      7.15 o 
  -1   8  14        7.86       12.76      6.63 o 
   0   8  14       86.06       92.22     11.58 o 
   1   8  14        1.13       -2.11      8.85 o 
   2   8  14       72.66      110.86     17.70 o 
   3   8  14        1.54       -4.16      7.94 o 
   4   8  14      120.83      124.59     10.69 o 
   0   9  14       85.49      103.83     12.54 o 
   1   9  14        4.66       -5.48      8.85 o 
   2   9  14       81.40       75.73      9.12 o 
   3   9  14        1.01       -3.41      6.78 o 
  -1  -7  15       74.80       82.08     13.28 o 
  -3  -6  15        0.15        1.26      9.27 o 
  -2  -6  15       30.57       10.96     10.96 o 
  -1  -6  15        3.98        8.22      6.56 o 
   0  -6  15       73.46       77.41     10.68 o 
   1  -6  15        3.68        5.63      6.37 o 
  -4  -5  15      123.75      161.88     14.31 o 
  -3  -5  15        2.95       -1.26     10.12 o 
  -2  -5  15       90.64       88.10     16.02 o 
  -1  -5  15        0.07       -0.40      6.24 o 
   0  -5  15       73.61       68.34      8.18 o 
   1  -5  15        1.30       -1.06      7.01 o 
   2  -5  15       62.12       40.04     13.07 o 
  -4  -4  15      229.33      274.58     37.09 o 
  -3  -4  15       51.97       56.48     13.49 o 
  -2  -4  15      191.63      220.88     22.34 o 
  -1  -4  15        4.94        5.48      6.56 o 
   0  -4  15      153.63      157.34     10.71 o 
   1  -4  15        3.86        8.26      6.80 o 
   2  -4  15       27.65       17.70     11.38 o 
   3  -4  15        0.53       -8.01      8.01 o 
  -4  -3  15      167.39      175.95     30.77 o 
  -3  -3  15      175.31      210.76     15.35 o 
  -2  -3  15      249.16      265.98     22.34 o 
  -1  -3  15       22.84        6.77      8.64 o 
   0  -3  15      180.31      181.56     11.47 o 
   1  -3  15        3.17        5.97      5.41 o 
   2  -3  15       98.53       85.15     15.17 o 
   3  -3  15        2.17       21.50     10.96 o 
  -4  -2  15      106.62       92.02     11.15 o 
  -3  -2  15        5.29       -8.43      8.85 o 
  -2  -2  15      335.89      364.19     25.71 o 
  -1  -2  15       67.49       55.77     14.54 o 
   0  -2  15      288.27      271.30     12.51 o 
   1  -2  15        3.50        6.04      5.45 o 
   2  -2  15      219.63      246.17     23.61 o 
   3  -2  15        0.50       -5.06      8.43 o 
   4  -2  15       77.01       50.58     13.07 o 
  -4  -1  15      168.68      192.18     26.02 o 
  -3  -1  15        0.57        0.62      6.40 o 
  -2  -1  15      267.70      269.77     22.34 o 
  -1  -1  15       22.14       15.63     12.65 o 
   0  -1  15      398.38      417.24     15.21 o 
   1  -1  15       12.29        7.33      5.42 o 
   2  -1  15      226.68      196.85     21.08 o 
   3  -1  15       22.72       29.93     11.80 o 
   4  -1  15       66.64       76.30     15.17 o 
  -4   0  15       98.39       87.32      8.88 o 
  -3   0  15       58.78       50.18      9.09 o 
  -2   0  15      222.08      229.86     34.56 o 
  -1   0  15        2.29       -1.51      6.10 o 
   0   0  15      220.69      242.63     12.33 o 
   1   0  15        5.10       11.77      8.85 o 
   2   0  15      162.34      190.95     20.23 o 
   3   0  15        0.14       -5.06      8.43 o 
   4   0  15       36.39       16.52     13.91 o 
  -4   1  15        1.58        4.22      8.85 o 
  -3   1  15       36.36       45.03      8.93 o 
  -2   1  15      191.69      193.66     14.31 o 
  -1   1  15        1.30       -0.88      4.61 o 
   0   1  15      191.77      182.45     27.61 o 
   1   1  15        6.70       12.00      6.70 o 
   2   1  15      101.90       91.47     16.02 o 
   3   1  15       17.49       17.36      7.30 o 
   4   1  15       65.61       57.43      9.42 o 
   5   1  15        9.74        8.58      7.80 o 
  -4   2  15        7.38       -8.85      8.85 o 
  -3   2  15       10.41        3.37      6.56 o 
  -2   2  15       61.51       67.24      9.98 o 
  -1   2  15       27.26       23.58      5.92 o 
   0   2  15      235.91      233.56     15.79 o 
   1   2  15        0.11        1.05      5.96 o 
   2   2  15      192.39      183.36     20.65 o 
   3   2  15        0.05       12.65      6.86 o 
   4   2  15      124.23      109.74     11.61 o 
   5   2  15        1.47       -0.45      6.96 o 
  -4   3  15      103.10       93.16     17.28 o 
  -3   3  15        4.78        7.44      6.84 o 
  -2   3  15       21.71       12.22      7.45 o 
  -1   3  15        2.11       -0.85      4.77 o 
   0   3  15      244.68      246.94     18.97 o 
   1   3  15        0.30        2.17      5.76 o 
   2   3  15      211.12      194.74     21.08 o 
   3   3  15       23.38       25.26      6.26 o 
   4   3  15       88.11      116.17     12.05 o 
   5   3  15        4.77       14.32      7.73 o 
  -3   4  15        5.68        7.31      7.30 o 
  -2   4  15      145.37      158.33     13.54 o 
  -1   4  15        2.67        0.83      5.10 o 
   0   4  15      111.76       83.51     14.33 o 
   1   4  15       16.02       -4.22      8.43 o 
   2   4  15      161.59      161.86     19.81 o 
   3   4  15        1.50       -0.81      5.26 o 
   4   4  15       51.23       51.58     10.69 o 
  -3   5  15        4.29       16.02     12.22 o 
  -2   5  15      109.27      107.11     12.21 o 
  -1   5  15       36.52       34.95      6.81 o 
   0   5  15       87.30       89.30     11.15 o 
   1   5  15        1.86       -1.26      9.27 o 
   2   5  15      162.65      155.12     19.39 o 
   3   5  15        1.01       -3.44      5.98 o 
   4   5  15       65.95       64.68      8.25 o 
  -2   6  15       98.52      128.11     23.82 o 
  -1   6  15        0.04        4.85      5.61 o 
   0   6  15       93.85       84.75     11.17 o 
   1   6  15       17.32       17.70     10.96 o 
   2   6  15       71.67       69.97     14.75 o 
   3   6  15        0.96        3.12      5.34 o 
   4   6  15       86.89      105.06      9.97 o 
  -1   7  15        4.67       14.24      6.29 o 
   0   7  15       37.69       41.31     13.07 o 
   1   7  15        4.16        7.59     10.12 o 
   2   7  15       68.30       98.64     17.28 o 
   3   7  15        4.22        1.57      4.20 o 
   1   8  15        0.05      -10.12     10.12 o 
  -2  -5  16       23.37       17.28     11.38 o 
  -1  -5  16        1.94       -0.37      9.27 o 
   0  -5  16        1.88       -4.29      7.00 o 
  -3  -4  16       45.45       78.82     16.02 o 
  -2  -4  16      119.72      177.04     21.50 o 
  -1  -4  16        7.48       14.75     10.54 o 
   0  -4  16       34.39       30.93      7.19 o 
   1  -4  16        0.57       -0.18      6.00 o 
  -3  -3  16       21.90       35.41     13.07 o 
  -2  -3  16       81.96       63.65     14.33 o 
  -1  -3  16      164.52      204.02     21.92 o 
   0  -3  16       95.75      112.69      9.90 o 
   1  -3  16        3.02        9.72      6.21 o 
   2  -3  16       14.76       12.65     11.38 o 
  -3  -2  16        0.16       -8.01      8.85 o 
  -2  -2  16       26.16       10.54      9.69 o 
  -1  -2  16       63.07       42.15     13.07 o 
   0  -2  16      122.97      122.97      9.96 o 
   1  -2  16       42.38       58.31     10.00 o 
   2  -2  16       53.15       73.34     15.60 o 
   3  -2  16        0.58        4.22     10.54 o 
  -3  -1  16        1.75        9.27     10.12 o 
  -2  -1  16       45.84       42.57     12.65 o 
  -1  -1  16       13.51       25.18      8.64 o 
   0  -1  16       62.94       63.33      7.76 o 
   1  -1  16       90.01       88.48     12.86 o 
   2  -1  16      151.66      154.70     20.65 o 
   3  -1  16        4.06        3.37     10.54 o 
  -3   0  16        0.06        0.00      7.15 o 
  -2   0  16      107.93      116.34     12.37 o 
  -1   0  16        3.08       -5.81      5.81 o 
   0   0  16       27.56       20.38      7.60 o 
   1   0  16        9.49       15.60      7.15 o 
   2   0  16       53.62       43.42     13.49 o 
   3   0  16       31.02       21.50     10.96 o 
  -3   1  16        0.75        1.37      7.59 o 
  -2   1  16       46.86       50.67     10.96 o 
  -1   1  16       23.53       43.10      7.48 o 
   0   1  16       38.93       17.98      7.60 o 
   1   1  16        0.59       -1.48      5.96 o 
   2   1  16        8.19       -8.43      8.43 o 
   3   1  16       12.15        5.90      9.69 o 
  -3   2  16        9.56       12.22     10.12 o 
  -2   2  16       22.14        9.80      7.30 o 
  -1   2  16        8.26        6.06      5.59 o 
   0   2  16       51.34       57.95      9.68 o 
   1   2  16        3.98       26.98     11.38 o 
   2   2  16       42.52       35.41     12.65 o 
   3   2  16        3.58        1.69      9.69 o 
  -2   3  16      151.81      145.15     31.82 o 
  -1   3  16        1.85        6.17      5.56 o 
   0   3  16       50.24       54.41      9.84 o 
   1   3  16        3.11       -1.26      9.27 o 
   2   3  16       62.16       48.90     13.49 o 
   3   3  16        6.52        4.64     10.54 o 
  -2   4  16      250.08      294.10     39.41 o 
  -1   4  16       39.21       48.85      8.53 o 
   0   4  16      136.76      136.35     13.40 o 
   1   4  16        1.00       12.22     10.12 o 
   2   4  16       51.12       39.20     13.07 o 
   3   4  16       17.01       26.35      7.75 o 
  -1   5  16        5.48       -0.84      7.60 o 
   0   5  16      276.99      351.13     27.40 o 
   1   5  16       13.61       22.76     11.80 o 
   2   5  16       40.22       37.94     13.91 o 
   3   5  16        0.63       -5.29      6.58 o 
   0   6  16       84.79       83.04     16.86 o 
   1   6  16       10.51        8.01     10.54 o 
   2   6  16      151.18      112.12     18.55 o 
  -1  -2  17        0.32       -1.69     10.54 o 
   0  -2  17       20.60       13.41      6.23 o 
  -1  -1  17        2.80       -2.53      9.27 o 
   0  -1  17        9.34       11.72      7.43 o 
   1  -1  17       13.82       10.54     11.38 o 
  -1   0  17        2.73        5.48     10.12 o 
   0   0  17       15.93       10.88      7.89 o 
   1   0  17        2.63        3.79     10.12 o 
  -1   1  17        2.20       -3.37      8.43 o 
   0   1  17       18.70       29.53      8.93 o 
   1   1  17       28.79       28.24     12.22 o 
   2   1  17        1.74       14.33     11.80 o 
  -1   2  17        4.04       -5.48      9.27 o 
   0   2  17       17.77        8.37      8.03 o 
   1   2  17        0.85       -5.06      9.27 o 
   0   3  17      115.51       90.21     17.28 o 
   1   3  17        6.31      -10.12     10.12 o 
                                                 
